# Supplementary material for: Inference of a Geminivirus−Host Protein−Protein Interaction Network through Affinity Purification and Mass Spectrometry Analysis
Source: Viruses. 2017 Sep 25;9(10):275. doi: 10.3390/v9100275 (PMC5691627; doi:10.3390/v9100275)
Supplement: Supplementary file 1 [file viruses-09-00275-s001.zip]

Archive with 5 entries (5 files):
- Supplementary figures_edited.pptx
- Supplementary table 4_Primers used in this work_edited.docx
- Supplementary table 1_List of N. benthamiana interactors of TYLCV proteins.xlsx
- Supplementary table 2_Arabidopsis best hits of the N. benthamiana interactors of TYLCV proteins and their described interactors in the Arabidopsis proteome.xlsx
- Supplementary table 3_Functional enrichment analysis of the N. benthamiana interactors of TYLCV proteins.xlsx
