# Supplementary material for: Inference of a Geminivirus−Host Protein−Protein Interaction Network through Affinity Purification and Mass Spectrometry Analysis
Source: Viruses. 2017 Sep 25;9(10):275. doi: 10.3390/v9100275 (PMC5691627; doi:10.3390/v9100275)
Supplement: Supplementary file 1 [file viruses-09-00275-s001.zip › Supplementary table 1_List of N. benthamiana interactors of TYLCV proteins.xlsx]

## Sheet: PPI_pairs
Supplementary table 1: List of N. benthamiana interactors of TYLCV proteins
Bait	Prey
REP-GFP	NbS00040758g0005.1
GFP-REP	NbS00023874g0006.1
GFP-REP	NbS00021660g0006.1
REP-GFP	NbS00054224g0001.1
REP-GFP	NbS00006172g0022.1
REP-GFP	NbS00034043g0017.1
GFP-REP	NbS00042108g0003.1
REP-GFP	NbS00008667g0012.1
REP-GFP	NbS00015472g0003.1
REP-GFP	NbS00031288g0011.1
REP-GFP	NbS00001020g0016.1
REP-GFP	NbS00017563g0004.1
REP-GFP	NbS00025258g0001.1
REP-GFP	NbS00001075g0014.1
REP-GFP	NbS00026134g0013.1
REP-GFP	NbS00027299g0010.1
REP-GFP	NbS00000485g0008.1
REP-GFP	NbS00020385g0010.1
REP-GFP	NbS00022186g0015.1
REP-GFP	NbS00001012g0004.1
REP-GFP	NbS00053192g0005.1
REP-GFP	NbS00013560g0008.1
REP-GFP	NbS00036890g0012.1
REP-GFP	NbS00008848g0017.1
REP-GFP	NbS00014873g0024.1
REP-GFP	NbS00013685g0007.1
REP-GFP	NbS00024110g0004.1
REP-GFP	NbS00029944g0006.1
REP-GFP	NbS00030000g0009.1
REP-GFP	NbS00005491g0026.1
REP-GFP	NbS00000183g0014.1
REP-GFP	NbS00019830g0005.1
REP-GFP	NbS00032662g0003.1
REP-GFP	NbS00000017g0014.1
REP-GFP	NbS00008257g0115.1
REP-GFP	NbS00014209g0004.1
REP-GFP	NbS00007070g0220.1
REP-GFP	NbS00040533g0003.1
REP-GFP	NbS00008028g0022.1
REP-GFP	NbS00007070g0219.1
REP-GFP	NbS00054890g0003.1
REP-GFP	NbS00005988g0006.1
REP-GFP	NbS00004507g0010.1
REP-GFP	NbS00042108g0003.1
REP-GFP	NbS00024457g0004.1
GFP-REP	NbC24101312g0001.1
REP-GFP	NbS00000631g0010.1
REP-GFP	NbS00013496g0008.1
REP-GFP	NbS00029127g0004.1
REP-GFP	NbS00037972g0007.1
REP-GFP	NbS00039809g0001.1
REP-GFP	NbS00006039g0024.1
REP-GFP	NbS00009707g0011.1
REP-GFP	NbS00001772g0009.1
REP-GFP	NbS00007712g0009.1
REP-GFP	NbS00010947g0011.1
REP-GFP	NbS00008537g0005.1
GFP-REP	NbS00007680g0013.1
GFP-REP	NbS00011268g0007.1
GFP-REP	NbS00012020g0003.1
GFP-REP	NbS00012878g0025.1
GFP-REP	NbS00025223g0018.1
GFP-REP	NbS00028181g0009.1
REP-GFP	NbS00034019g0004.1
GFP-REP	NbS00044621g0001.1
REP-GFP	NbS00022232g0002.1
REP-GFP	NbS00005851g0011.1
GFP-REP	NbS00006059g0002.1
GFP-REP	NbS00013765g0002.1
GFP-REP	NbS00019305g0027.1
GFP-REP	NbS00039533g0011.1
GFP-REP	NbS00024535g0016.1
GFP-REP	NbS00011496g0007.1
GFP-REP	NbC25222459g0001.1
GFP-REP	NbS00004361g0008.1
GFP-REP	NbS00015227g0002.1
GFP-REP	NbS00035516g0003.1
GFP-REP	NbS00006092g0014.1
GFP-REP	NbS00010360g0001.1
REP-GFP	NbS00004213g0009.1
GFP-REP	NbS00032342g0003.1
GFP-REP	NbS00046532g0005.1
REP-GFP	NbS00040618g0005.1
GFP-REP	NbS00009108g0010.1
GFP-REP	NbS00002997g0029.1
REP-GFP	NbS00006793g0003.1
REP-GFP	NbS00030156g0010.1
REP-GFP	NbS00046802g0006.1
GFP-REP	NbS00007615g0210.1
GFP-REP	NbS00002874g0013.1
REP-GFP	NbS00015965g0006.1
GFP-REP	NbS00005976g0007.1
GFP-REP	NbS00010295g0007.1
GFP-REP	NbS00021744g0011.1
REP-GFP	NbS00009495g0011.1
REP-GFP	NbS00029137g0001.1
GFP-REP	NbS00058677g0004.1
GFP-REP	NbS00018446g0009.1
REP-GFP	NbS00011547g0007.1
GFP-REP	NbS00006116g0019.1
REP-GFP	NbS00018854g0005.1
REP-GFP	NbS00058919g0010.1
REP-GFP	NbS00011498g0008.1
REP-GFP	NbS00030518g0005.1
GFP-REP	NbS00051663g0009.1
REP-GFP	NbS00009002g0109.1
REP-GFP	NbS00006925g0007.1
REP-GFP	NbS00040143g0002.1
GFP-REP	NbS00040151g0003.1
GFP-REP	NbS00056566g0003.1
GFP-REP	NbS00000139g0007.1
GFP-REP	NbS00001192g0014.1
GFP-REP	NbS00051044g0009.1
GFP-REP	NbC24872723g0001.1
GFP-REP	NbS00000088g0014.1
GFP-REP	NbS00000479g0101.1
GFP-REP	NbS00005491g0026.1
GFP-REP	NbS00011547g0007.1
GFP-REP	NbS00012538g0017.1
GFP-REP	NbS00015059g0007.1
GFP-REP	NbS00016159g0006.1
GFP-REP	NbS00017146g0003.1
GFP-REP	NbS00018180g0004.1
GFP-REP	NbS00022486g0001.1
GFP-REP	NbS00022542g0013.1
GFP-REP	NbS00022963g0015.1
GFP-REP	NbS00023165g0008.1
GFP-REP	NbS00029353g0015.1
GFP-REP	NbS00034922g0015.1
GFP-REP	NbS00043173g0003.1
GFP-REP	NbS00043545g0007.1
GFP-REP	NbS00045842g0003.1
GFP-REP	NbS00061216g0001.1
GFP-REP	NbS00001373g0014.1
GFP-REP	NbS00022023g0015.1
GFP-REP	NbS00036341g0012.1
REP-GFP	NbS00038013g0003.1
REP-GFP	NbS00030413g0012.1
REP-GFP	NbS00038957g0004.1
REP-GFP	NbS00016240g0009.1
REP-GFP	NbS00016827g0001.1
REP-GFP	NbS00032991g0022.1
REP-GFP	NbS00014364g0024.1
REP-GFP	NbS00028510g0011.1
REP-GFP	NbS00031866g0007.1
REP-GFP	NbS00038544g0014.1
REP-GFP	NbS00011560g0011.1
REP-GFP	NbS00032077g0005.1
REP-GFP	NbS00040137g0008.1
REP-GFP	NbS00032078g0010.1
REP-GFP	NbS00010282g0017.1
REP-GFP	NbS00011507g0001.1
REP-GFP	NbS00015470g0013.1
REP-GFP	NbS00017652g0001.1
REP-GFP	NbS00018824g0032.1
REP-GFP	NbS00023951g0006.1
REP-GFP	NbS00038999g0004.1
REP-GFP	NbS00014092g0006.1
REP-GFP	NbS00010078g0005.1
REP-GFP	NbS00010186g0028.1
REP-GFP	NbS00000109g0019.1
REP-GFP	NbS00002496g0032.1
REP-GFP	NbS00003380g0113.1
REP-GFP	NbS00005381g0015.1
REP-GFP	NbS00011838g0010.1
REP-GFP	NbS00018787g0017.1
REP-GFP	NbS00054185g0004.1
REP-GFP	NbS00001056g0035.1
REP-GFP	NbS00005977g0009.1
REP-GFP	NbS00015932g0105.1
REP-GFP	NbS00015967g0104.1
REP-GFP	NbS00019375g0003.1
REP-GFP	NbS00024232g0006.1
REP-GFP	NbS00027867g0007.1
REP-GFP	NbS00029765g0015.1
REP-GFP	NbS00036282g0010.1
REP-GFP	NbC25800175g0001.1
REP-GFP	NbS00000159g0002.1
REP-GFP	NbS00001625g0005.1
REP-GFP	NbS00002456g0014.1
REP-GFP	NbS00006711g0014.1
REP-GFP	NbS00007710g0011.1
REP-GFP	NbS00009008g0007.1
REP-GFP	NbS00010186g0022.1
REP-GFP	NbS00010266g0008.1
REP-GFP	NbS00011430g0012.1
REP-GFP	NbS00015551g0014.1
REP-GFP	NbS00016568g0015.1
REP-GFP	NbS00018307g0014.1
REP-GFP	NbS00023850g0115.1
REP-GFP	NbS00029006g0016.1
REP-GFP	NbS00030043g0008.1
REP-GFP	NbS00035471g0005.1
REP-GFP	NbS00040680g0008.1
REP-GFP	NbS00049300g0007.1
REP-GFP	NbS00005026g0125.1
REP-GFP	NbS00020819g0019.1
REP-GFP	NbS00034054g0003.1
REP-GFP	NbS00042812g0008.1
REP-GFP	NbS00001259g0006.1
REP-GFP	NbS00024629g0018.1
REP-GFP	NbS00026810g0010.1
REP-GFP	NbS00036265g0002.1
REP-GFP	NbS00040506g0007.1
REP-GFP	NbS00008022g0007.1
REP-GFP	NbS00001192g0014.1
REP-GFP	NbS00009423g0004.1
REP-GFP	NbS00034939g0010.1
REP-GFP	NbC24101312g0001.1
REP-GFP	NbS00000191g0119.1
REP-GFP	NbS00001639g0017.1
REP-GFP	NbS00005140g0005.1
REP-GFP	NbS00010879g0024.1
REP-GFP	NbS00013789g0117.1
REP-GFP	NbS00019286g0006.1
REP-GFP	NbS00022414g0008.1
REP-GFP	NbS00023692g0003.1
REP-GFP	NbS00028800g0011.1
REP-GFP	NbS00045727g0001.1
REP-GFP	NbS00004664g0004.1
REP-GFP	NbS00008999g0022.1
REP-GFP	NbS00048141g0007.1
GFP-REP	NbS00010505g0002.1
REP-GFP	NbS00054533g0001.1
REP-GFP	NbS00059242g0007.1
REP-GFP	NbS00009856g0015.1
REP-GFP	NbS00018395g0002.1
REP-GFP	NbS00015174g0003.1
REP-GFP	NbS00005584g0011.1
REP-GFP	NbS00041237g0007.1
REP-GFP	NbS00013747g0007.1
REP-GFP	NbS00019795g0002.1
REP-GFP	NbS00029129g0005.1
REP-GFP	NbS00016824g0007.1
REP-GFP	NbS00001563g0013.1
REP-GFP	NbS00010246g0011.1
REP-GFP	NbS00012234g0015.1
REP-GFP	NbS00001453g0016.1
REP-GFP	NbS00007232g0010.1
REP-GFP	NbS00007632g0019.1
REP-GFP	NbS00010125g0016.1
REP-GFP	NbS00013984g0021.1
REP-GFP	NbS00021903g0002.1
REP-GFP	NbS00022356g0110.1
REP-GFP	NbS00022532g0009.1
REP-GFP	NbS00026989g0014.1
REP-GFP	NbS00037522g0005.1
REP-GFP	NbS00041744g0009.1
REP-GFP	NbS00058611g0006.1
REP-GFP	NbC26208175g0003.1
REP-GFP	NbS00001880g0007.1
REP-GFP	NbS00002795g0202.1
REP-GFP	NbS00003340g0007.1
REP-GFP	NbS00003688g0006.1
REP-GFP	NbS00003916g0115.1
REP-GFP	NbS00003949g0010.1
REP-GFP	NbS00006310g0001.1
REP-GFP	NbS00006486g0004.1
REP-GFP	NbS00006707g0002.1
REP-GFP	NbS00009414g0001.1
REP-GFP	NbS00010076g0010.1
REP-GFP	NbS00010331g0001.1
REP-GFP	NbS00012460g0034.1
REP-GFP	NbS00013853g0004.1
REP-GFP	NbS00017038g0009.1
REP-GFP	NbS00017313g0001.1
REP-GFP	NbS00019972g0004.1
REP-GFP	NbS00020265g0006.1
REP-GFP	NbS00020569g0013.1
REP-GFP	NbS00022628g0002.1
REP-GFP	NbS00023175g0004.1
REP-GFP	NbS00023365g0001.1
REP-GFP	NbS00024336g0006.1
REP-GFP	NbS00027243g0010.1
REP-GFP	NbS00028467g0001.1
REP-GFP	NbS00028858g0014.1
REP-GFP	NbS00030431g0008.1
REP-GFP	NbS00032299g0005.1
REP-GFP	NbS00034440g0007.1
REP-GFP	NbS00039865g0006.1
REP-GFP	NbS00042878g0007.1
REP-GFP	NbS00060097g0001.1
REP-GFP	NbS00003163g0002.1
REP-GFP	NbS00048878g0013.1
REP-GFP	NbS00001678g0005.1
REP-GFP	NbS00002186g0102.1
REP-GFP	NbS00026425g0011.1
REP-GFP	NbS00027406g0005.1
REP-GFP	NbS00017213g0016.1
GFP-C2	NbS00016824g0007.1
GFP-C2	NbS00005851g0011.1
GFP-C2	NbS00022232g0002.1
C2-GFP	NbS00003380g0113.1
C2-GFP	NbS00014209g0004.1
GFP-C2	NbS00040758g0005.1
GFP-C2	NbS00054890g0003.1
C2-GFP	NbS00016824g0007.1
GFP-C2	NbS00028915g0014.1
C2-GFP	NbS00007070g0220.1
GFP-C2	NbS00040618g0005.1
C2-GFP	NbS00040758g0005.1
C2-GFP	NbS00028915g0014.1
GFP-C2	NbS00021903g0002.1
GFP-C2	NbS00014209g0004.1
GFP-C2	NbS00043545g0007.1
GFP-C2	NbS00015567g0016.1
GFP-C2	NbS00046481g0008.1
GFP-C2	NbS00003380g0113.1
GFP-C2	NbS00036890g0012.1
GFP-C2	NbS00058919g0010.1
C2-GFP	NbS00007385g0004.1
C2-GFP	NbS00019085g0006.1
C2-GFP	NbS00019830g0005.1
GFP-C2	NbS00013560g0008.1
GFP-C2	NbS00019830g0005.1
GFP-C2	NbS00018070g0006.1
GFP-C2	NbS00022031g0010.1
GFP-C2	NbS00023365g0001.1
C2-GFP	NbS00001020g0016.1
GFP-C2	NbS00002109g0019.1
GFP-C2	NbS00013667g0020.1
C2-GFP	NbS00003823g0001.1
C2-GFP	NbS00018070g0006.1
C2-GFP	NbS00019029g0008.1
C2-GFP	NbS00014092g0006.1
C2-GFP	NbS00002358g0009.1
C2-GFP	NbS00013560g0008.1
GFP-C2	NbS00005491g0026.1
GFP-C2	NbS00019029g0008.1
GFP-C2	NbS00007385g0004.1
GFP-C2	NbS00040143g0002.1
GFP-C2	NbS00002358g0009.1
GFP-C2	NbS00019145g0009.1
C2-GFP	NbS00052528g0004.1
GFP-C2	NbS00061216g0001.1
GFP-C2	NbS00006092g0014.1
C2-GFP	NbS00036342g0006.1
C2-GFP	NbS00042478g0013.1
GFP-C2	NbS00015222g0017.1
GFP-C2	NbS00019085g0006.1
GFP-C2	NbS00043908g0011.1
C2-GFP	NbS00054890g0003.1
C2-GFP	NbS00019145g0009.1
GFP-C2	NbS00014092g0006.1
GFP-C2	NbS00003823g0001.1
C2-GFP	NbS00061216g0001.1
C2-GFP	NbS00004213g0109.1
GFP-C2	NbS00005930g0008.1
GFP-C2	NbS00052528g0004.1
C2-GFP	NbS00058919g0010.1
C2-GFP	NbS00005930g0008.1
GFP-C2	NbS00012648g0014.1
GFP-C2	NbS00022217g0004.1
C2-GFP	NbS00000675g0017.1
GFP-C2	NbS00027299g0010.1
GFP-C2	NbS00030526g0008.1
GFP-C2	NbS00007070g0220.1
GFP-C2	NbS00028522g0007.1
GFP-C2	NbS00042812g0008.1
GFP-C2	NbS00001020g0016.1
GFP-C2	NbS00002456g0014.1
GFP-C2	NbS00003396g0110.1
GFP-C2	NbS00017293g0010.1
C2-GFP	NbS00026425g0011.1
C2-GFP	NbS00034054g0003.1
GFP-C2	NbS00000675g0017.1
GFP-C2	NbS00001453g0016.1
GFP-C2	NbS00008765g0022.1
GFP-C2	NbS00000109g0019.1
GFP-C2	NbS00000631g0010.1
GFP-C2	NbS00000952g0006.1
GFP-C2	NbS00002434g0010.1
GFP-C2	NbS00003172g0001.1
GFP-C2	NbS00005977g0009.1
GFP-C2	NbS00013248g0013.1
GFP-C2	NbS00022342g0004.1
GFP-C2	NbS00035168g0005.1
GFP-C2	NbS00037034g0005.1
GFP-C2	NbS00038244g0004.1
C2-GFP	NbS00001563g0013.1
C2-GFP	NbS00001678g0005.1
C2-GFP	NbS00003175g0006.1
C2-GFP	NbS00010505g0002.1
C2-GFP	NbS00018787g0017.1
C2-GFP	NbS00020970g0014.1
C2-GFP	NbS00028584g0008.1
C2-GFP	NbS00030208g0012.1
C2-GFP	NbS00033260g0005.1
C2-GFP	NbS00000485g0008.1
C2-GFP	NbS00013496g0008.1
C2-GFP	NbS00017233g0003.1
C2-GFP	NbS00019375g0003.1
C2-GFP	NbS00036890g0012.1
C2-GFP	NbS00058725g0004.1
GFP-C2	NbS00005332g0008.1
GFP-C2	NbS00011507g0001.1
GFP-C2	NbS00001012g0004.1
GFP-C2	NbS00008470g0012.1
GFP-C2	NbS00020081g0001.1
GFP-C2	NbS00011838g0010.1
C2-GFP	NbS00055581g0001.1
GFP-C2	NbS00021709g0005.1
GFP-C2	NbS00007027g0009.1
GFP-C2	NbS00004213g0009.1
GFP-C2	NbS00026832g0002.1
GFP-C2	NbS00048446g0001.1
GFP-C2	NbS00001032g0010.1
GFP-C2	NbS00001137g0004.1
GFP-C2	NbS00003900g0023.1
GFP-C2	NbS00019305g0029.1
GFP-C2	NbS00035912g0012.1
GFP-C2	NbS00027615g0006.1
GFP-C2	NbS00004321g0109.1
GFP-C2	NbS00020569g0013.1
GFP-C2	NbS00000439g0011.1
GFP-C2	NbS00004103g0013.1
GFP-C2	NbS00004182g0007.1
GFP-C2	NbS00006486g0004.1
GFP-C2	NbS00007615g0209.1
GFP-C2	NbS00011687g0014.1
GFP-C2	NbS00029780g0017.1
GFP-C2	NbS00055059g0001.1
GFP-C2	NbS00057914g0013.1
GFP-C2	NbC26208175g0003.1
GFP-C2	NbS00001056g0035.1
GFP-C2	NbS00001471g0010.1
GFP-C2	NbS00001880g0007.1
GFP-C2	NbS00003382g0007.1
GFP-C2	NbS00005109g0003.1
GFP-C2	NbS00008692g0009.1
GFP-C2	NbS00014238g0011.1
GFP-C2	NbS00015734g0205.1
GFP-C2	NbS00024262g0012.1
GFP-C2	NbS00027243g0010.1
GFP-C2	NbS00044091g0007.1
C2-GFP	NbS00058693g0007.1
GFP-C2	NbS00010213g0014.1
GFP-C2	NbS00015597g0013.1
GFP-C2	NbS00017142g0001.1
C2-GFP	NbS00057295g0001.1
C2-GFP	NbS00037361g0001.1
C2-GFP	NbS00002443g0005.1
C2-GFP	NbS00005925g0113.1
C2-GFP	NbS00023874g0006.1
C2-GFP	NbS00024232g0006.1
GFP-C2	NbS00000485g0008.1
GFP-C2	NbS00038253g0015.1
C2-GFP	NbS00022232g0002.1
C2-GFP	NbS00002409g0109.1
GFP-C2	NbS00002443g0005.1
GFP-C2	NbS00005381g0015.1
GFP-C2	NbS00005792g0022.1
GFP-C2	NbS00040533g0003.1
GFP-C2	NbS00041744g0009.1
GFP-C2	NbS00001694g0005.1
GFP-C2	NbS00004507g0010.1
GFP-C2	NbS00006172g0022.1
GFP-C2	NbS00007319g0012.1
GFP-C2	NbS00008493g0012.1
GFP-C2	NbS00009008g0007.1
GFP-C2	NbS00010004g0009.1
GFP-C2	NbS00011780g0011.1
GFP-C2	NbS00014249g0003.1
GFP-C2	NbS00020259g0004.1
GFP-C2	NbS00020970g0014.1
GFP-C2	NbS00024674g0007.1
GFP-C2	NbS00025668g0009.1
GFP-C2	NbS00028343g0017.1
GFP-C2	NbS00028584g0008.1
GFP-C2	NbS00042416g0007.1
GFP-C2	NbS00042878g0007.1
GFP-C2	NbS00061587g0004.1
C2-GFP	NbS00003717g0028.1
C2-GFP	NbS00040533g0003.1
C2-GFP	NbS00054224g0001.1
C2-GFP	NbS00004081g0106.1
C2-GFP	NbS00007232g0010.1
C2-GFP	NbS00017275g0013.1
C2-GFP	NbS00019305g0029.1
C2-GFP	NbS00019972g0004.1
C2-GFP	NbS00026292g0037.1
C2-GFP	NbS00029006g0016.1
C2-GFP	NbS00029780g0017.1
C2-GFP	NbS00031145g0011.1
C2-GFP	NbS00037972g0007.1
GFP-C2	NbS00000017g0014.1
GFP-C2	NbS00013984g0021.1
GFP-C2	NbS00015174g0003.1
GFP-C2	NbS00017563g0004.1
GFP-C2	NbS00019375g0003.1
GFP-C2	NbS00057295g0001.1
GFP-C2	NbS00026565g0005.1
C2-GFP	NbS00002677g0011.1
C2-GFP	NbS00004213g0009.1
C2-GFP	NbS00026414g0014.1
C2-GFP	NbS00042812g0008.1
GFP-C2	NbS00001075g0014.1
GFP-C2	NbS00024457g0004.1
C2-GFP	NbS00015965g0006.1
C2-GFP	NbS00017975g0015.1
C2-GFP	NbS00028522g0007.1
C2-GFP	NbS00012648g0014.1
C2-GFP	NbS00006609g0002.1
C2-GFP	NbS00028772g0004.1
C2-GFP	NbS00040618g0005.1
GFP-C2	NbS00003717g0028.1
GFP-C2	NbS00001563g0013.1
GFP-C2	NbS00005008g0017.1
GFP-C2	NbS00013225g0002.1
GFP-C2	NbS00015472g0003.1
GFP-C2	NbS00024243g0001.1
GFP-C2	NbS00042000g0004.1
GFP-C2	NbS00055226g0005.1
C2-GFP	NbS00048876g0007.1
GFP-C2	NbS00005259g0004.1
GFP-C2	NbS00034054g0003.1
GFP-C2	NbS00037361g0001.1
GFP-C2	NbS00020265g0006.1
GFP-C2	NbS00022591g0010.1
GFP-C2	NbS00044405g0006.1
GFP-C2	NbS00016827g0001.1
GFP-C2	NbS00042341g0009.1
GFP-C2	NbS00058693g0007.1
GFP-C2	NbS00016191g0009.1
GFP-C2	NbS00008848g0017.1
GFP-C2	NbS00020680g0007.1
C2-GFP	NbS00014426g0004.1
C2-GFP	NbS00017852g0021.1
GFP-C2	NbS00008028g0022.1
GFP-C2	NbS00004297g0014.1
GFP-C2	NbS00018787g0017.1
GFP-C2	NbS00025258g0001.1
GFP-C2	NbS00031288g0011.1
GFP-C2	NbS00042108g0003.1
C2-GFP	NbS00022217g0004.1
GFP-C2	NbS00054358g0003.1
GFP-C2	NbS00001099g0009.1
GFP-C2	NbS00005958g0001.1
GFP-C2	NbS00007694g0012.1
GFP-C2	NbS00008326g0016.1
GFP-C2	NbS00012372g0001.1
GFP-C2	NbS00001709g0013.1
GFP-C2	NbS00023957g0008.1
C2-GFP	NbS00042341g0009.1
GFP-C2	NbS00010402g0001.1
GFP-C2	NbS00007805g0017.1
GFP-C2	NbS00011429g0007.1
GFP-C2	NbS00015671g0004.1
GFP-C2	NbS00028220g0110.1
GFP-C2	NbS00006953g0014.1
GFP-C2	NbS00011613g0011.1
GFP-C2	NbS00032174g0001.1
GFP-C2	NbS00054116g0012.1
GFP-C2	NbS00056355g0003.1
C2-GFP	NbC25375173g0001.1
C2-GFP	NbS00010583g0001.1
GFP-C2	NbS00027880g0001.1
GFP-C2	NbS00057624g0013.1
GFP-C2	NbS00038681g0005.1
GFP-C2	NbS00007038g0001.1
GFP-C2	NbS00049766g0015.1
GFP-C2	NbS00003407g0008.1
GFP-C2	NbS00003448g0020.1
GFP-C2	NbS00009984g0010.1
C2-GFP	NbS00018749g0002.1
C2-GFP	NbS00004664g0004.1
C2-GFP	NbS00001709g0013.1
C2-GFP	NbS00041744g0009.1
C2-GFP	NbS00050323g0002.1
C2-GFP	NbS00000631g0010.1
C2-GFP	NbS00005977g0009.1
C2-GFP	NbS00013184g0012.1
C2-GFP	NbS00016695g0014.1
C2-GFP	NbS00017293g0010.1
C2-GFP	NbS00018917g0002.1
C2-GFP	NbS00023951g0006.1
C2-GFP	NbS00025258g0001.1
C2-GFP	NbS00026810g0010.1
C2-GFP	NbS00035223g0007.1
C2-GFP	NbS00040487g0011.1
C2-GFP	NbS00042108g0003.1
C2-GFP	NbS00004397g0016.1
C2-GFP	NbS00019795g0002.1
C2-GFP	NbS00038253g0015.1
GFP-C2	NbS00004261g0112.1
GFP-C2	NbS00024629g0018.1
GFP-C2	NbS00023333g0002.1
GFP-C2	NbS00006609g0002.1
GFP-C2	NbS00015551g0014.1
GFP-C2	NbS00002134g0112.1
GFP-C2	NbS00004222g0004.1
GFP-C2	NbS00007404g0008.1
GFP-C2	NbS00009627g0007.1
GFP-C2	NbS00021429g0009.1
GFP-C2	NbS00034707g0017.1
GFP-C2	NbS00043750g0009.1
GFP-C2	NbS00000418g0117.1
GFP-C2	NbS00001563g0014.1
GFP-C2	NbS00001711g0019.1
GFP-C2	NbS00002040g0007.1
GFP-C2	NbS00002815g0010.1
GFP-C2	NbS00003688g0006.1
GFP-C2	NbS00005031g0023.1
GFP-C2	NbS00005937g0105.1
GFP-C2	NbS00008352g0109.1
GFP-C2	NbS00008691g0002.1
GFP-C2	NbS00010357g0007.1
GFP-C2	NbS00010892g0008.1
GFP-C2	NbS00010990g0006.1
GFP-C2	NbS00011355g0013.1
GFP-C2	NbS00011789g0015.1
GFP-C2	NbS00013071g0024.1
GFP-C2	NbS00020894g0011.1
GFP-C2	NbS00021298g0007.1
GFP-C2	NbS00022836g0012.1
GFP-C2	NbS00026810g0010.1
GFP-C2	NbS00028213g0012.1
GFP-C2	NbS00030000g0009.1
GFP-C2	NbS00030464g0004.1
GFP-C2	NbS00032542g0014.1
GFP-C2	NbS00032989g0008.1
GFP-C2	NbS00036265g0002.1
GFP-C2	NbS00038554g0002.1
GFP-C2	NbS00039809g0001.1
GFP-C2	NbS00056959g0005.1
GFP-C2	NbS00059328g0001.1
C2-GFP	NbS00004697g0005.1
C2-GFP	NbS00010360g0001.1
C2-GFP	NbS00011147g0012.1
C2-GFP	NbS00048536g0001.1
C2-GFP	NbS00009678g0004.1
C2-GFP	NbS00031868g0009.1
C2-GFP	NbS00032174g0001.1
C2-GFP	NbS00035687g0007.1
C2-GFP	NbS00043682g0001.1
GFP-C2	NbS00004664g0004.1
GFP-C2	NbS00001664g0021.1
GFP-C2	NbS00002496g0032.1
GFP-C2	NbS00002991g0006.1
GFP-C2	NbS00007950g0008.1
GFP-C2	NbS00010066g0030.1
GFP-C2	NbS00010125g0016.1
GFP-C2	NbS00022532g0009.1
GFP-C2	NbS00032031g0015.1
GFP-C2	NbS00018307g0014.1
GFP-C2	NbS00048876g0007.1
GFP-C2	NbS00002592g0008.1
C2-GFP	NbS00007805g0017.1
C2-GFP	NbS00009707g0011.1
C2-GFP	NbS00034043g0017.1
C2-GFP	NbS00022031g0010.1
C2-GFP	NbS00048088g0007.1
GFP-C2	NbS00024241g0007.1
GFP-C2	NbS00058725g0004.1
C2-GFP	NbS00008181g0005.1
GFP-C2	NbS00006443g0009.1
GFP-C2	NbS00048088g0007.1
GFP-C2	NbS00026906g0005.1
GFP-C2	NbS00014426g0004.1
GFP-C2	NbS00009319g0012.1
GFP-C2	NbS00018749g0002.1
GFP-C2	NbS00015529g0004.1
GFP-C2	NbS00000296g0110.1
GFP-C2	NbS00017852g0021.1
GFP-C2	NbS00018917g0002.1
GFP-C2	NbS00028069g0003.1
GFP-C2	NbS00037972g0007.1
GFP-C2	NbS00046075g0003.1
C2-GFP	NbS00016240g0009.1
C2-GFP	NbS00028069g0003.1
C2-GFP	NbS00032078g0010.1
C2-GFP	NbS00046802g0006.1
GFP-C2	NbS00034019g0004.1
C2-GFP	NbS00057624g0013.1
GFP-C2	NbS00011498g0008.1
GFP-C2	NbS00008464g0006.1
GFP-C2	NbS00009334g0006.1
GFP-C2	NbS00026134g0013.1
GFP-C2	NbS00001174g0003.1
GFP-C2	NbS00029684g0021.1
C2-GFP	NbS00001012g0004.1
GFP-C2	NbS00027107g0008.1
C2-GFP	NbS00021039g0022.1
GFP-C2	NbS00046824g0001.1
C2-GFP	NbS00007070g0219.1
GFP-C2	NbS00048536g0001.1
C2-GFP	NbS00005851g0011.1
GFP-C2	NbS00015599g0013.1
C2-GFP	NbS00036341g0012.1
GFP-C2	NbS00019795g0002.1
GFP-C2	NbS00001700g0014.1
GFP-C2	NbS00005126g0017.1
GFP-C2	NbS00006565g0011.1
GFP-C2	NbS00010657g0006.1
GFP-C2	NbS00014347g0012.1
GFP-C2	NbS00016475g0012.1
GFP-C2	NbS00020385g0010.1
GFP-C2	NbS00008833g0102.1
GFP-C2	NbS00026360g0004.1
GFP-C2	NbS00001678g0005.1
GFP-C2	NbS00008661g0001.1
GFP-C2	NbS00013115g0003.1
GFP-C2	NbS00016240g0009.1
GFP-C2	NbS00022338g0002.1
GFP-C2	NbS00040487g0011.1
GFP-C2	NbS00004916g0002.1
GFP-C2	NbS00010002g0119.1
GFP-C2	NbS00011635g0014.1
GFP-C2	NbS00014253g0015.1
GFP-C2	NbS00017275g0013.1
GFP-C2	NbS00024661g0006.1
GFP-C2	NbS00025751g0009.1
GFP-C2	NbS00027671g0009.1
GFP-C2	NbS00035202g0004.1
C3-GFP	NbS00058299g0004.1
C3-GFP	NbS00025844g0001.1
GFP-C3	NbS00007615g0210.1
C3-GFP	NbS00029743g0007.1
C3-GFP	NbS00027880g0001.1
C3-GFP	NbS00022525g0113.1
C3-GFP	NbS00010403g0009.1
C3-GFP	NbS00000247g0008.1
C3-GFP	NbS00001395g0020.1
C3-GFP	NbS00014845g0001.1
C3-GFP	NbS00007460g0008.1
C3-GFP	NbS00026799g0005.1
C3-GFP	NbS00015599g0013.1
C3-GFP	NbS00021660g0006.1
C3-GFP	NbS00028552g0005.1
C3-GFP	NbS00011957g0108.1
C3-GFP	NbS00038262g0007.1
C3-GFP	NbS00028220g0110.1
C3-GFP	NbS00013228g0016.1
C3-GFP	NbS00050057g0006.1
C3-GFP	NbS00004029g0013.1
C3-GFP	NbS00033574g0005.1
C3-GFP	NbS00013747g0007.1
C3-GFP	NbS00032299g0005.1
GFP-C3	NbS00002874g0013.1
C3-GFP	NbS00019305g0029.1
C3-GFP	NbS00031288g0011.1
C3-GFP	NbS00022628g0002.1
C3-GFP	NbS00056355g0003.1
C3-GFP	NbS00007710g0011.1
C3-GFP	NbS00017652g0001.1
GFP-C3	NbS00053453g0003.1
C3-GFP	NbS00042478g0013.1
C3-GFP	NbS00024152g0007.1
GFP-C3	NbS00021660g0006.1
GFP-C3	NbS00022023g0015.1
C3-GFP	NbS00007629g0007.1
C3-GFP	NbS00001673g0010.1
C3-GFP	NbS00030464g0004.1
C3-GFP	NbS00020265g0006.1
C3-GFP	NbS00004739g0001.1
C3-GFP	NbS00024250g0002.1
C3-GFP	NbS00031648g0011.1
GFP-C3	NbS00012294g0010.1
C3-GFP	NbS00002087g0006.1
C3-GFP	NbS00010360g0001.1
C3-GFP	NbS00011309g0019.1
C3-GFP	NbS00027406g0005.1
C3-GFP	NbS00031124g0007.1
C3-GFP	NbS00040120g0009.1
C3-GFP	NbS00040143g0002.1
C3-GFP	NbS00042527g0008.1
C3-GFP	NbS00045727g0001.1
C3-GFP	NbS00056353g0008.1
C3-GFP	NbS00054358g0003.1
C3-GFP	NbS00006793g0003.1
GFP-C3	NbS00010295g0007.1
C3-GFP	NbS00002997g0029.1
C3-GFP	NbS00018659g0009.1
C3-GFP	NbS00031868g0009.1
C3-GFP	NbS00030497g0004.1
C3-GFP	NbS00004370g0039.1
C3-GFP	NbS00019140g0002.1
C3-GFP	NbS00032372g0009.1
GFP-C3	NbS00018446g0009.1
C3-GFP	NbS00029060g0024.1
C3-GFP	NbS00000631g0010.1
C3-GFP	NbS00010066g0030.1
C3-GFP	NbS00030505g0009.1
C3-GFP	NbS00060925g0010.1
C3-GFP	NbS00001988g0005.1
C3-GFP	NbS00048088g0007.1
C3-GFP	NbS00050904g0005.1
C3-GFP	NbS00006821g0022.1
C3-GFP	NbS00026989g0014.1
C3-GFP	NbS00014198g0009.1
C3-GFP	NbS00014462g0015.1
C3-GFP	NbS00021390g0016.1
C3-GFP	NbS00044893g0007.1
C3-GFP	NbC26053601g0004.1
C3-GFP	NbS00000535g0014.1
C3-GFP	NbS00002956g0008.1
C3-GFP	NbS00003900g0023.1
C3-GFP	NbS00006852g0010.1
C3-GFP	NbS00007566g0015.1
C3-GFP	NbS00010203g0007.1
C3-GFP	NbS00011430g0012.1
C3-GFP	NbS00012742g0007.1
C3-GFP	NbS00019580g0018.1
C3-GFP	NbS00020894g0011.1
C3-GFP	NbS00023175g0004.1
C3-GFP	NbS00024232g0006.1
C3-GFP	NbS00026409g0012.1
C3-GFP	NbS00032076g0009.1
C3-GFP	NbS00033562g0007.1
C3-GFP	NbS00045171g0004.1
C3-GFP	NbS00019972g0004.1
C3-GFP	NbS00006092g0014.1
C3-GFP	NbS00008178g0018.1
C3-GFP	NbS00023365g0001.1
C3-GFP	NbS00015024g0005.1
GFP-C3	NbS00052944g0006.1
GFP-C3	NbS00012878g0025.1
GFP-C3	NbS00030413g0012.1
GFP-C3	NbS00002298g0008.1
GFP-C3	NbS00028064g0012.1
C3-GFP	NbS00004081g0106.1
GFP-C3	NbC23699290g0001.1
GFP-C3	NbS00000631g0001.1
GFP-C3	NbS00010186g0028.1
GFP-C3	NbS00012538g0017.1
GFP-C3	NbS00013889g0001.1
GFP-C3	NbS00014538g0012.1
GFP-C3	NbS00015227g0002.1
GFP-C3	NbS00018180g0004.1
GFP-C3	NbS00023165g0008.1
GFP-C3	NbS00028181g0009.1
GFP-C3	NbS00044393g0011.1
GFP-C3	NbS00045842g0003.1
C3-GFP	NbS00041744g0009.1
C3-GFP	NbS00012660g0015.1
C3-GFP	NbS00009856g0015.1
C3-GFP	NbS00002522g0001.1
C3-GFP	NbS00009456g0023.1
GFP-C3	NbS00017361g0009.1
C3-GFP	NbS00000485g0008.1
C3-GFP	NbS00004182g0007.1
C3-GFP	NbS00019581g0012.1
C3-GFP	NbS00020253g0009.1
C3-GFP	NbS00022234g0020.1
C3-GFP	NbS00036485g0008.1
C3-GFP	NbS00050305g0001.1
C3-GFP	NbS00005289g0111.1
C3-GFP	NbS00029765g0015.1
GFP-C3	NbS00000139g0007.1
GFP-C3	NbS00004640g0017.1
GFP-C3	NbS00009106g0015.1
GFP-C3	NbS00013685g0019.1
GFP-C3	NbS00014241g0002.1
GFP-C3	NbS00026134g0013.1
C3-GFP	NbS00006379g0022.1
C3-GFP	NbS00013797g0003.1
C3-GFP	NbS00045636g0007.1
GFP-C3	NbS00022307g0013.1
C3-GFP	NbS00054224g0001.1
C3-GFP	NbS00007190g0001.1
C3-GFP	NbS00009002g0109.1
C3-GFP	NbS00010608g0002.1
C3-GFP	NbS00012273g0005.1
C3-GFP	NbS00015243g0004.1
C3-GFP	NbS00038432g0004.1
C3-GFP	NbS00049064g0001.1
C3-GFP	NbS00003840g0005.1
C3-GFP	NbS00004497g0008.1
C3-GFP	NbS00005977g0009.1
C3-GFP	NbS00015472g0003.1
C3-GFP	NbS00015965g0006.1
C3-GFP	NbS00016240g0009.1
C3-GFP	NbS00022659g0121.1
C3-GFP	NbS00044837g0004.1
C3-GFP	NbS00055576g0008.1
C3-GFP	NbS00057195g0004.1
C3-GFP	NbS00002017g0014.1
C3-GFP	NbS00003592g0007.1
C3-GFP	NbS00003910g0012.1
C3-GFP	NbS00004103g0013.1
C3-GFP	NbS00004276g0009.1
C3-GFP	NbS00005338g0022.1
C3-GFP	NbS00005988g0006.1
C3-GFP	NbS00006925g0007.1
C3-GFP	NbS00006929g0002.1
C3-GFP	NbS00007341g0013.1
C3-GFP	NbS00010076g0010.1
C3-GFP	NbS00010186g0022.1
C3-GFP	NbS00013496g0008.1
C3-GFP	NbS00013984g0021.1
C3-GFP	NbS00015149g0013.1
C3-GFP	NbS00021298g0007.1
C3-GFP	NbS00025182g0001.1
C3-GFP	NbS00028858g0014.1
C3-GFP	NbS00032309g0011.1
C3-GFP	NbS00032662g0003.1
C3-GFP	NbS00039419g0012.1
C3-GFP	NbS00042878g0007.1
C3-GFP	NbS00045823g0014.1
C3-GFP	NbS00003775g0004.1
C3-GFP	NbS00032545g0003.1
C3-GFP	NbS00021832g0023.1
C3-GFP	NbS00010217g0001.1
C3-GFP	NbS00011780g0011.1
C3-GFP	NbS00016396g0009.1
C3-GFP	NbS00025375g0010.1
C3-GFP	NbS00034919g0007.1
C3-GFP	NbS00051511g0004.1
C3-GFP	NbS00053453g0003.1
C3-GFP	NbS00004694g0008.1
C3-GFP	NbS00040664g0008.1
C3-GFP	NbS00008194g0011.1
C3-GFP	NbS00008825g0022.1
C3-GFP	NbS00016568g0015.1
C3-GFP	NbS00018264g0008.1
C3-GFP	NbS00018582g0001.1
GFP-C3	NbS00027880g0001.1
C3-GFP	NbS00002874g0010.1
C3-GFP	NbS00005559g0005.1
C3-GFP	NbS00047836g0015.1
C3-GFP	NbS00041476g0008.1
C3-GFP	NbS00050323g0002.1
GFP-C3	NbS00025223g0018.1
C3-GFP	NbS00007070g0220.1
C3-GFP	NbS00016409g0001.1
C3-GFP	NbS00039092g0002.1
C3-GFP	NbS00024272g0001.1
C3-GFP	NbS00008692g0009.1
C3-GFP	NbS00039662g0016.1
GFP-C3	NbS00013765g0002.1
C3-GFP	NbS00029684g0026.1
GFP-C3	NbS00032594g0011.1
C3-GFP	NbS00024706g0002.1
C3-GFP	NbS00002677g0011.1
C3-GFP	NbS00025267g0007.1
C3-GFP	NbS00062043g0007.1
C3-GFP	NbS00004997g0105.1
C3-GFP	NbS00005874g0019.1
C3-GFP	NbS00006351g0004.1
C3-GFP	NbS00011579g0021.1
C3-GFP	NbS00022023g0015.1
C3-GFP	NbS00025848g0007.1
C3-GFP	NbS00030768g0006.1
C3-GFP	NbS00039976g0002.1
C3-GFP	NbS00043086g0003.1
C3-GFP	NbS00055461g0003.1
C3-GFP	NbS00055601g0001.1
C3-GFP	NbS00011031g0007.1
C3-GFP	NbS00004488g0011.1
C3-GFP	NbS00008028g0022.1
C3-GFP	NbS00010004g0009.1
C3-GFP	NbS00014246g0007.1
C3-GFP	NbS00016397g0010.1
C3-GFP	NbS00017038g0009.1
C3-GFP	NbS00032878g0001.1
C3-GFP	NbS00042108g0003.1
C3-GFP	NbS00002186g0102.1
C3-GFP	NbS00014920g0008.1
C3-GFP	NbS00023916g0005.1
GFP-C3	NbS00016832g0010.1
GFP-C3	NbS00000352g0010.1
GFP-C3	NbS00000479g0101.1
GFP-C3	NbS00004609g0114.1
GFP-C3	NbS00007680g0013.1
GFP-C3	NbS00009443g0017.1
GFP-C3	NbS00023874g0006.1
GFP-C3	NbS00029129g0005.1
GFP-C3	NbS00037340g0107.1
GFP-C3	NbS00052811g0006.1
GFP-C3	NbS00057265g0003.1
C3-GFP	NbC24101312g0001.1
GFP-C3	NbS00009983g0008.1
GFP-C3	NbS00019412g0006.1
C3-GFP	NbS00023895g0005.1
GFP-C3	NbS00030526g0008.1
GFP-C3	NbS00031288g0011.1
C3-GFP	NbS00011945g0012.1
C3-GFP	NbS00000342g0010.1
C3-GFP	NbS00003916g0115.1
C3-GFP	NbS00010947g0011.1
C3-GFP	NbS00028584g0008.1
C3-GFP	NbS00035471g0005.1
C3-GFP	NbS00058091g0006.1
C4-GFP	NbS00012368g0006.1
C4-GFP	NbS00008675g0003.1
C4-GFP	NbS00000247g0008.1
C4-GFP	NbS00010360g0001.1
C4-GFP	NbS00050736g0008.1
C4-GFP	NbS00014241g0002.1
C4-GFP	NbS00043181g0003.1
C4-GFP	NbS00040758g0005.1
C4-GFP	NbS00008911g0002.1
C4-GFP	NbS00005317g0101.1
C4-GFP	NbS00009983g0008.1
C4-GFP	NbS00016136g0003.1
C4-GFP	NbC25032573g0001.1
C4-GFP	NbS00040865g0006.1
C4-GFP	NbS00058919g0010.1
C4-GFP	NbS00001594g0015.1
C4-GFP	NbS00004956g0015.1
C4-GFP	NbS00013228g0016.1
C4-GFP	NbS00009728g0003.1
C4-GFP	NbS00022307g0013.1
C4-GFP	NbS00027305g0008.1
C4-GFP	NbS00005125g0015.1
C4-GFP	NbS00020014g0003.1
C4-GFP	NbS00016367g0002.1
C4-GFP	NbS00005976g0007.1
C4-GFP	NbS00029684g0026.1
C4-GFP	NbS00022684g0008.1
C4-GFP	NbS00012584g0001.1
C4-GFP	NbS00019305g0027.1
C4-GFP	NbS00018974g0012.1
C4-GFP	NbS00005727g0008.1
GFP-CP	NbS00022414g0008.1
CP-GFP	NbS00022414g0008.1
CP-GFP	NbS00036430g0009.1
CP-GFP	NbS00034416g0005.1
CP-GFP	NbS00010360g0001.1
CP-GFP	NbS00050736g0008.1
CP-GFP	NbS00022684g0008.1
CP-GFP	NbS00019305g0027.1
CP-GFP	NbS00027305g0008.1
CP-GFP	NbS00014241g0002.1
CP-GFP	NbS00005023g0005.1
CP-GFP	NbS00013344g0009.1
CP-GFP	NbS00015227g0002.1
CP-GFP	NbS00059407g0001.1
GFP-CP	NbS00016367g0002.1
GFP-CP	NbS00056495g0003.1
CP-GFP	NbS00023616g0019.1
CP-GFP	NbS00034791g0001.1
CP-GFP	NbS00009728g0003.1
GFP-CP	NbS00001169g0153.1
GFP-CP	NbS00027305g0008.1
CP-GFP	NbS00004956g0015.1
CP-GFP	NbS00056495g0003.1
GFP-CP	NbS00034416g0005.1
CP-GFP	NbS00014207g0006.1
CP-GFP	NbS00001594g0015.1
CP-GFP	NbS00005317g0101.1
GFP-CP	NbS00009714g0011.1
GFP-CP	NbC23969391g0001.1
GFP-V2	NbS00008675g0003.1
GFP-V2	NbS00022307g0013.1
GFP-V2	NbS00050653g0003.1
GFP-V2	NbS00009983g0008.1
V2-GFP	NbS00007950g0008.1
V2-GFP	NbS00009983g0008.1
GFP-V2	NbS00016136g0003.1
GFP-V2	NbS00016367g0002.1
GFP-V2	NbS00007950g0008.1
GFP-V2	NbS00056566g0003.1
GFP-V2	NbS00020014g0003.1
GFP-V2	NbS00010360g0001.1
GFP-V2	NbS00014241g0002.1
GFP-V2	NbS00029684g0026.1
V2-GFP	NbS00020014g0003.1
GFP-V2	NbS00005023g0005.1
GFP-V2	NbS00009728g0003.1
GFP-V2	NbS00019153g0015.1
V2-GFP	NbS00052944g0006.1
V2-GFP	NbS00016136g0003.1
GFP-V2	NbS00043181g0003.1
GFP-V2	NbS00058919g0010.1
V2-GFP	NbS00016367g0002.1
V2-GFP	NbS00027305g0008.1
GFP-V2	NbS00025223g0018.1
GFP-V2	NbS00027305g0008.1
GFP-V2	NbS00004956g0015.1
V2-GFP	NbS00022307g0013.1
GFP-V2	NbS00034416g0005.1
V2-GFP	NbS00025223g0018.1
V2-GFP	NbS00001169g0153.1
V2-GFP	NbS00005976g0007.1
V2-GFP	NbS00009728g0003.1
