# Supplementary material for: Inference of a Geminivirus−Host Protein−Protein Interaction Network through Affinity Purification and Mass Spectrometry Analysis
Source: Viruses. 2017 Sep 25;9(10):275. doi: 10.3390/v9100275 (PMC5691627; doi:10.3390/v9100275)
Supplement: Supplementary file 1 [file viruses-09-00275-s001.zip › Supplementary table 2_Arabidopsis best hits of the N. benthamiana interactors of TYLCV proteins and their described interactors in the Arabidopsis proteome.xlsx]

## Sheet: Arabidopsis_best_hit
Supplementary table 2: Arabidopsis best-hits of the N. benthamiana interactors of TYLCV proteins and their described interactors in the Arabidopsis proteome
NbC23699290g0001.1	AT2G18960
NbC23969391g0001.1	AT1G56070
NbC24101312g0001.1	AT1G55670
NbC24872723g0001.1	AT1G17860
NbC25032573g0001.1	AT2G30950
NbC25222459g0001.1	AT5G11420
NbC25375173g0001.1	AT5G64260
NbC25800175g0001.1	AT2G31810
NbC26053601g0004.1	AT1G08830
NbC26208175g0003.1	AT1G47128
NbS00000017g0014.1	AT3G63410
NbS00000088g0014.1	AT1G78900
NbS00000109g0019.1	AT3G48940
NbS00000139g0007.1	AT2G33040
NbS00000159g0002.1	AT1G62440
NbS00000183g0014.1	AT3G56650
NbS00000191g0119.1	AT1G72370
NbS00000247g0008.1	AT2G18960
NbS00000296g0110.1	AT1G72550
NbS00000342g0010.1	AT1G74070
NbS00000352g0010.1	AT2G21630
NbS00000418g0117.1	AT3G04340
NbS00000439g0011.1	AT5G10360
NbS00000479g0101.1	AT3G13930
NbS00000485g0008.1	AT5G35530
NbS00000535g0014.1	AT2G36830
NbS00000631g0001.1	AT1G54570
NbS00000631g0010.1	AT1G54570
NbS00000675g0017.1	AT3G54110
NbS00000952g0006.1	AT5G39850
NbS00001012g0004.1	AT5G40770
NbS00001020g0016.1	AT1G49970
NbS00001032g0010.1	AT5G01920
NbS00001056g0035.1	AT5G61410
NbS00001075g0014.1	AT1G05190
NbS00001099g0009.1	AT5G11170
NbS00001137g0004.1	AT2G01720
NbS00001169g0153.1	AT1G12900
NbS00001174g0003.1	AT1G72330
NbS00001192g0014.1	AT4G09010
NbS00001259g0006.1	AT1G04760
NbS00001373g0014.1	AT3G06810
NbS00001395g0020.1	AT4G27585
NbS00001453g0016.1	AT4G39150
NbS00001471g0010.1	AT3G04610
NbS00001563g0013.1	AT1G54780
NbS00001563g0014.1	AT5G27410
NbS00001594g0015.1	AT4G14960
NbS00001625g0005.1	AT3G52730
NbS00001639g0017.1	AT3G22320
NbS00001664g0021.1	AT5G67500
NbS00001673g0010.1	AT1G12520
NbS00001678g0005.1	AT1G67750
NbS00001694g0005.1	AT3G53990
NbS00001700g0014.1	AT1G17370
NbS00001709g0013.1	AT3G15020
NbS00001711g0019.1	AT2G35660
NbS00001772g0009.1	AT1G68260
NbS00001880g0007.1	AT1G51110
NbS00001988g0005.1	AT2G42520
NbS00002017g0014.1	AT4G03280
NbS00002040g0007.1	AT1G13180
NbS00002087g0006.1	AT4G00660
NbS00002109g0019.1	AT1G73990
NbS00002134g0112.1	AT1G33140
NbS00002186g0102.1	AT3G03060
NbS00002298g0008.1	AT2G22780
NbS00002358g0009.1	AT1G07890
NbS00002409g0109.1	AT4G19710
NbS00002434g0010.1	AT1G03220
NbS00002443g0005.1	AT1G09020
NbS00002456g0014.1	AT5G23630
NbS00002496g0032.1	AT1G74970
NbS00002522g0001.1	AT1G78300
NbS00002592g0008.1	AT3G02230
NbS00002677g0011.1	AT3G46740
NbS00002795g0202.1	AT1G79750
NbS00002815g0010.1	AT1G59900
NbS00002874g0010.1	AT2G26890
NbS00002874g0013.1	AT2G26890
NbS00002956g0008.1	AT1G68020
NbS00002991g0006.1	AT4G29810
NbS00002997g0029.1	AT2G34680
NbS00003163g0002.1	ATCG00490
NbS00003172g0001.1	AT3G23820
NbS00003175g0006.1	AT2G39470
NbS00003340g0007.1	AT3G26340
NbS00003380g0113.1	AT3G27925
NbS00003382g0007.1	AT5G42240
NbS00003396g0110.1	AT5G10860
NbS00003407g0008.1	AT4G26270
NbS00003448g0020.1	AT1G12000
NbS00003592g0007.1	AT3G62820
NbS00003688g0006.1	AT5G65840
NbS00003717g0028.1	AT2G21870
NbS00003775g0004.1	AT1G64740
NbS00003823g0001.1	AT5G08050
NbS00003840g0005.1	AT2G21060
NbS00003900g0023.1	AT5G23880
NbS00003910g0012.1	AT4G10520
NbS00003916g0115.1	AT5G16660
NbS00003949g0010.1	AT5G12470
NbS00004029g0013.1	AT3G49240
NbS00004081g0106.1	AT1G78300
NbS00004103g0013.1	AT1G21640
NbS00004182g0007.1	AT1G61790
NbS00004213g0009.1	AT5G19760
NbS00004213g0109.1	AT5G19820
NbS00004222g0004.1	AT1G70890
NbS00004261g0112.1	AT5G35630
NbS00004276g0009.1	AT2G37860
NbS00004297g0014.1	AT1G60070
NbS00004321g0109.1	AT2G37170
NbS00004361g0008.1	AT5G48300
NbS00004370g0039.1	AT2G18110
NbS00004397g0016.1	AT1G56330
NbS00004488g0011.1	AT1G17745
NbS00004497g0008.1	ATCG00800
NbS00004507g0010.1	AT1G11650
NbS00004609g0114.1	AT2G42010
NbS00004640g0017.1	AT3G52990
NbS00004664g0004.1	AT5G40770
NbS00004694g0008.1	AT4G19710
NbS00004697g0005.1	AT5G64260
NbS00004739g0001.1	AT3G47470
NbS00004916g0002.1	AT4G16143
NbS00004956g0015.1	ATCG00490
NbS00004997g0105.1	AT4G33090
NbS00005008g0017.1	AT5G14430
NbS00005023g0005.1	AT1G03860
NbS00005026g0125.1	AT1G69830
NbS00005031g0023.1	AT1G79390
NbS00005109g0003.1	AT3G62020
NbS00005125g0015.1	AT3G14420
NbS00005126g0017.1	AT3G05350
NbS00005140g0005.1	AT2G06530
NbS00005259g0004.1	AT1G67700
NbS00005289g0111.1	AT5G45400
NbS00005317g0101.1	AT5G09810
NbS00005332g0008.1	AT5G05000
NbS00005338g0022.1	AT3G27110
NbS00005381g0015.1	AT5G53370
NbS00005491g0026.1	AT5G50240
NbS00005559g0005.1	AT1G11720
NbS00005584g0011.1	AT4G15093
NbS00005727g0008.1	AT5G12470
NbS00005792g0022.1	AT1G47260
NbS00005851g0011.1	AT4G21150
NbS00005874g0019.1	AT5G62810
NbS00005925g0113.1	AT5G07120
NbS00005930g0008.1	AT1G71500
NbS00005937g0105.1	AT4G15200
NbS00005958g0001.1	AT5G58420
NbS00005976g0007.1	AT3G04120
NbS00005977g0009.1	AT3G51860
NbS00005988g0006.1	AT3G51590
NbS00006039g0024.1	AT4G17040
NbS00006059g0002.1	AT2G07698
NbS00006092g0014.1	AT3G48330
NbS00006116g0019.1	AT4G35090
NbS00006172g0022.1	AT3G50560
NbS00006310g0001.1	AT5G57020
NbS00006351g0004.1	AT5G15870
NbS00006379g0022.1	AT2G20450
NbS00006443g0009.1	AT1G26910
NbS00006486g0004.1	AT1G78240
NbS00006565g0011.1	AT1G10760
NbS00006609g0002.1	AT1G51660
NbS00006707g0002.1	AT2G37190
NbS00006711g0014.1	AT5G60540
NbS00006793g0003.1	AT5G43280
NbS00006821g0022.1	AT1G79550
NbS00006852g0010.1	AT3G15000
NbS00006925g0007.1	AT1G64510
NbS00006929g0002.1	AT5G10780
NbS00006953g0014.1	AT1G66240
NbS00007027g0009.1	AT1G55490
NbS00007038g0001.1	AT2G37040
NbS00007070g0219.1	AT1G24360
NbS00007070g0220.1	AT1G24360
NbS00007190g0001.1	AT5G04280
NbS00007232g0010.1	AT4G33350
NbS00007319g0012.1	AT5G16300
NbS00007341g0013.1	AT3G23760
NbS00007385g0004.1	AT2G18110
NbS00007404g0008.1	AT5G39510
NbS00007460g0008.1	AT2G32730
NbS00007566g0015.1	ATCG00720
NbS00007615g0209.1	AT2G39770
NbS00007615g0210.1	AT2G39800
NbS00007629g0007.1	AT3G56240
NbS00007632g0019.1	AT1G07110
NbS00007680g0013.1	AT2G40610
NbS00007694g0012.1	AT3G26710
NbS00007710g0011.1	AT1G12840
NbS00007712g0009.1	AT3G52200
NbS00007805g0017.1	AT1G32060
NbS00007950g0008.1	AT2G27040
NbS00008022g0007.1	AT2G05710
NbS00008028g0022.1	AT2G22360
NbS00008178g0018.1	AT5G27670
NbS00008181g0005.1	AT4G31480
NbS00008194g0011.1	AT5G20720
NbS00008257g0115.1	AT5G03900
NbS00008326g0016.1	AT4G10790
NbS00008352g0109.1	AT1G49340
NbS00008464g0006.1	AT5G12110
NbS00008470g0012.1	AT4G25130
NbS00008493g0012.1	AT5G14800
NbS00008537g0005.1	AT5G06600
NbS00008661g0001.1	AT1G79850
NbS00008667g0012.1	AT4G01610
NbS00008675g0003.1	AT1G74470
NbS00008691g0002.1	AT1G08360
NbS00008692g0009.1	AT4G30340
NbS00008765g0022.1	AT5G49460
NbS00008825g0022.1	AT2G27020
NbS00008833g0102.1	AT3G44890
NbS00008848g0017.1	AT4G01310
NbS00008911g0002.1	AT1G42970
NbS00008999g0022.1	AT1G17720
NbS00009002g0109.1	AT3G03250
NbS00009008g0007.1	AT5G48790
NbS00009106g0015.1	AT4G35250
NbS00009108g0010.1	AT5G11420
NbS00009319g0012.1	AT3G14110
NbS00009334g0006.1	AT3G17980
NbS00009414g0001.1	AT5G16510
NbS00009423g0004.1	AT1G44835
NbS00009443g0017.1	AT4G00740
NbS00009456g0023.1	AT4G09010
NbS00009495g0011.1	AT1G48030
NbS00009627g0007.1	AT3G49720
NbS00009678g0004.1	AT1G06950
NbS00009707g0011.1	AT3G62290
NbS00009714g0011.1	AT2G39730
NbS00009728g0003.1	AT5G67360
NbS00009856g0015.1	AT5G09810
NbS00009983g0008.1	AT3G12580
NbS00009984g0010.1	AT3G63460
NbS00010002g0119.1	AT5G63310
NbS00010004g0009.1	AT5G43940
NbS00010066g0030.1	AT5G20990
NbS00010076g0010.1	AT1G42960
NbS00010078g0005.1	AT3G12500
NbS00010125g0016.1	AT4G35790
NbS00010186g0022.1	AT4G11410
NbS00010186g0028.1	AT4G23430
NbS00010203g0007.1	AT2G47800
NbS00010213g0014.1	AT1G08490
NbS00010217g0001.1	AT2G17230
NbS00010246g0011.1	AT1G78570
NbS00010266g0008.1	AT3G57790
NbS00010282g0017.1	AT2G36190
NbS00010295g0007.1	ATCG00490
NbS00010331g0001.1	AT3G20410
NbS00010357g0007.1	AT4G26860
NbS00010360g0001.1	ATCG00120
NbS00010402g0001.1	AT1G61520
NbS00010403g0009.1	AT5G11720
NbS00010505g0002.1	AT1G30380
NbS00010583g0001.1	AT5G20630
NbS00010608g0002.1	AT2G21060
NbS00010657g0006.1	AT5G51660
NbS00010879g0024.1	AT5G67360
NbS00010892g0008.1	AT5G39740
NbS00010947g0011.1	AT4G31780
NbS00010990g0006.1	AT3G45300
NbS00011031g0007.1	AT3G55440
NbS00011147g0012.1	AT2G39700
NbS00011268g0007.1	AT2G33150
NbS00011309g0019.1	AT3G61650
NbS00011355g0013.1	AT1G07910
NbS00011429g0007.1	AT4G16760
NbS00011430g0012.1	AT4G01100
NbS00011496g0007.1	AT3G14310
NbS00011498g0008.1	AT2G20890
NbS00011507g0001.1	AT1G78850
NbS00011547g0007.1	AT1G12410
NbS00011560g0011.1	AT1G35220
NbS00011579g0021.1	AT4G39460
NbS00011613g0011.1	AT1G62740
NbS00011635g0014.1	ATCG00160
NbS00011687g0014.1	AT3G15410
NbS00011780g0011.1	AT1G15130
NbS00011789g0015.1	AT1G47830
NbS00011838g0010.1	AT1G16340
NbS00011945g0012.1	AT5G59970
NbS00011957g0108.1	AT3G59760
NbS00012020g0003.1	AT4G13930
NbS00012234g0015.1	AT1G21640
NbS00012273g0005.1	AT5G20720
NbS00012294g0010.1	AT2G26890
NbS00012368g0006.1	AT5G09590
NbS00012372g0001.1	AT4G09020
NbS00012460g0034.1	AT2G20360
NbS00012538g0017.1	ATCG00530
NbS00012584g0001.1	AT4G04640
NbS00012648g0014.1	AT5G14040
NbS00012660g0015.1	AT5G58420
NbS00012742g0007.1	AT2G41740
NbS00012878g0025.1	AT5G54190
NbS00013071g0024.1	AT1G15820
NbS00013115g0003.1	AT5G59850
NbS00013184g0012.1	AT3G15360
NbS00013225g0002.1	AT4G29060
NbS00013228g0016.1	AT2G20580
NbS00013248g0013.1	AT2G37240
NbS00013344g0009.1	AT4G24770
NbS00013496g0008.1	AT3G25660
NbS00013560g0008.1	ATCG00820
NbS00013667g0020.1	AT1G21750
NbS00013685g0007.1	AT5G02740
NbS00013685g0019.1	AT5G41210
NbS00013747g0007.1	AT2G20580
NbS00013765g0002.1	AT1G02500
NbS00013789g0117.1	AT4G34880
NbS00013797g0003.1	AT3G04790
NbS00013853g0004.1	AT3G15890
NbS00013889g0001.1	AT3G60540
NbS00013984g0021.1	AT3G12500
NbS00014092g0006.1	AT5G54270
NbS00014198g0009.1	AT1G55810
NbS00014207g0006.1	AT3G06720
NbS00014209g0004.1	AT1G06290
NbS00014238g0011.1	AT1G20190
NbS00014241g0002.1	ATCG00120
NbS00014246g0007.1	AT4G27270
NbS00014249g0003.1	AT1G14550
NbS00014253g0015.1	AT1G67490
NbS00014347g0012.1	AT4G20760
NbS00014364g0024.1	AT4G31340
NbS00014426g0004.1	AT3G25920
NbS00014462g0015.1	AT5G54770
NbS00014538g0012.1	AT1G14810
NbS00014845g0001.1	AT5G56000
NbS00014873g0024.1	AT1G09130
NbS00014920g0008.1	AT1G64550
NbS00015024g0005.1	AT5G54770
NbS00015059g0007.1	AT2G26890
NbS00015149g0013.1	AT2G39900
NbS00015174g0003.1	AT4G13840
NbS00015222g0017.1	AT2G41530
NbS00015227g0002.1	ATCG00480
NbS00015243g0004.1	AT1G23740
NbS00015470g0013.1	AT3G53610
NbS00015472g0003.1	AT5G03406
NbS00015529g0004.1	AT5G20950
NbS00015551g0014.1	AT3G48080
NbS00015567g0016.1	AT1G51710
NbS00015597g0013.1	AT5G14320
NbS00015599g0013.1	ATCG00350
NbS00015671g0004.1	AT2G44160
NbS00015734g0205.1	AT3G59770
NbS00015932g0105.1	AT4G09160
NbS00015965g0006.1	AT5G06600
NbS00015967g0104.1	AT5G15450
NbS00016136g0003.1	AT3G12580
NbS00016159g0006.1	AT3G01500
NbS00016191g0009.1	AT5G24650
NbS00016240g0009.1	AT5G35970
NbS00016367g0002.1	AT4G34980
NbS00016396g0009.1	AT5G65810
NbS00016397g0010.1	AT4G33090
NbS00016409g0001.1	AT5G08280
NbS00016475g0012.1	AT1G51560
NbS00016568g0015.1	AT5G09500
NbS00016695g0014.1	AT5G22060
NbS00016824g0007.1	AT3G01280
NbS00016827g0001.1	AT3G44890
NbS00016832g0010.1	AT1G56070
NbS00017038g0009.1	AT1G48850
NbS00017142g0001.1	AT5G03290
NbS00017146g0003.1	AT4G19810
NbS00017213g0016.1	AT2G47470
NbS00017233g0003.1	AT3G45980
NbS00017275g0013.1	AT3G50930
NbS00017293g0010.1	AT1G14000
NbS00017313g0001.1	AT2G09990
NbS00017361g0009.1	AT5G17920
NbS00017563g0004.1	AT1G78630
NbS00017652g0001.1	AT1G52340
NbS00017852g0021.1	AT3G61080
NbS00017975g0015.1	AT3G06860
NbS00018070g0006.1	ATCG00470
NbS00018180g0004.1	AT5G64040
NbS00018264g0008.1	AT2G45030
NbS00018307g0014.1	AT5G10240
NbS00018395g0002.1	AT1G17860
NbS00018446g0009.1	AT5G14040
NbS00018582g0001.1	AT4G00430
NbS00018659g0009.1	AT5G19760
NbS00018749g0002.1	AT1G03130
NbS00018787g0017.1	AT2G39670
NbS00018824g0032.1	AT5G11490
NbS00018854g0005.1	AT1G53310
NbS00018917g0002.1	AT5G19370
NbS00018974g0012.1	AT4G35250
NbS00019029g0008.1	AT1G07890
NbS00019085g0006.1	AT2G20260
NbS00019140g0002.1	AT5G64570
NbS00019145g0009.1	AT3G23990
NbS00019153g0015.1	AT3G08530
NbS00019286g0006.1	AT4G22570
NbS00019305g0027.1	AT5G08680
NbS00019305g0029.1	AT1G15140
NbS00019375g0003.1	AT1G13270
NbS00019412g0006.1	AT1G74910
NbS00019580g0018.1	AT5G57870
NbS00019581g0012.1	AT1G32380
NbS00019795g0002.1	AT2G35390
NbS00019830g0005.1	AT4G24750
NbS00019972g0004.1	AT3G29320
NbS00020014g0003.1	AT5G13490
NbS00020081g0001.1	AT3G27850
NbS00020253g0009.1	AT5G54270
NbS00020259g0004.1	AT2G46520
NbS00020265g0006.1	AT5G13450
NbS00020385g0010.1	AT3G63170
NbS00020569g0013.1	AT3G55800
NbS00020680g0007.1	AT3G53110
NbS00020819g0019.1	AT2G38040
NbS00020894g0011.1	AT1G68260
NbS00020970g0014.1	AT5G64290
NbS00021039g0022.1	AT5G19820
NbS00021298g0007.1	AT2G29700
NbS00021390g0016.1	AT1G31730
NbS00021429g0009.1	AT5G04260
NbS00021660g0006.1	AT4G23460
NbS00021709g0005.1	AT4G36250
NbS00021744g0011.1	AT1G64390
NbS00021832g0023.1	ATCG00680
NbS00021903g0002.1	AT3G14240
NbS00022023g0015.1	AT5G16150
NbS00022031g0010.1	AT5G59250
NbS00022186g0015.1	AT3G14110
NbS00022217g0004.1	AT5G62670
NbS00022232g0002.1	AT3G18190
NbS00022234g0020.1	AT5G49460
NbS00022307g0013.1	AT5G02500
NbS00022338g0002.1	AT3G46970
NbS00022342g0004.1	AT1G04760
NbS00022356g0110.1	AT3G59350
NbS00022414g0008.1	AT4G16143
NbS00022486g0001.1	AT5G38430
NbS00022525g0113.1	AT1G53240
NbS00022532g0009.1	AT3G20320
NbS00022542g0013.1	AT5G15140
NbS00022591g0010.1	AT5G67030
NbS00022628g0002.1	AT1G58170
NbS00022659g0121.1	AT5G37600
NbS00022684g0008.1	AT2G26080
NbS00022836g0012.1	AT4G16210
NbS00022963g0015.1	AT1G70710
NbS00023165g0008.1	AT4G04640
NbS00023175g0004.1	AT2G41040
NbS00023333g0002.1	AT5G04260
NbS00023365g0001.1	AT3G58730
NbS00023616g0019.1	AT1G09270
NbS00023692g0003.1	AT3G52150
NbS00023850g0115.1	AT5G18860
NbS00023874g0006.1	AT2G33450
NbS00023895g0005.1	AT2G05840
NbS00023916g0005.1	AT5G51820
NbS00023951g0006.1	AT1G80030
NbS00023957g0008.1	AT3G24170
NbS00024110g0004.1	AT2G21630
NbS00024152g0007.1	AT4G39080
NbS00024232g0006.1	AT1G56500
NbS00024241g0007.1	AT1G29670
NbS00024243g0001.1	AT5G40950
NbS00024250g0002.1	AT4G02510
NbS00024262g0012.1	AT5G65110
NbS00024272g0001.1	AT2G09990
NbS00024336g0006.1	AT2G25280
NbS00024457g0004.1	AT2G43030
NbS00024535g0016.1	AT3G14420
NbS00024629g0018.1	AT3G11940
NbS00024661g0006.1	AT1G80560
NbS00024674g0007.1	AT1G04040
NbS00024706g0002.1	AT5G50920
NbS00025182g0001.1	AT4G09670
NbS00025223g0018.1	AT3G12580
NbS00025258g0001.1	AT4G14440
NbS00025267g0007.1	AT4G24620
NbS00025375g0010.1	AT4G22570
NbS00025668g0009.1	AT3G63140
NbS00025751g0009.1	AT1G79050
NbS00025844g0001.1	AT5G01410
NbS00025848g0007.1	AT4G29060
NbS00026134g0013.1	AT5G42270
NbS00026292g0037.1	AT4G35850
NbS00026360g0004.1	AT5G25450
NbS00026409g0012.1	AT1G16080
NbS00026414g0014.1	AT3G25860
NbS00026425g0011.1	AT5G06290
NbS00026565g0005.1	AT1G62020
NbS00026799g0005.1	AT4G13940
NbS00026810g0010.1	AT1G71810
NbS00026832g0002.1	AT1G50200
NbS00026906g0005.1	AT5G26360
NbS00026989g0014.1	AT1G50200
NbS00027107g0008.1	AT4G26270
NbS00027243g0010.1	AT3G55800
NbS00027299g0010.1	AT5G43830
NbS00027305g0008.1	AT3G08940
NbS00027406g0005.1	AT1G10200
NbS00027615g0006.1	AT3G01280
NbS00027671g0009.1	AT1G35680
NbS00027867g0007.1	AT1G79230
NbS00027880g0001.1	AT4G31480
NbS00028064g0012.1	AT4G38970
NbS00028069g0003.1	AT4G23900
NbS00028181g0009.1	AT5G45680
NbS00028213g0012.1	AT1G75850
NbS00028220g0110.1	AT5G25880
NbS00028343g0017.1	AT2G42910
NbS00028467g0001.1	AT4G09650
NbS00028510g0011.1	AT3G02530
NbS00028522g0007.1	AT4G31480
NbS00028552g0005.1	AT4G01050
NbS00028584g0008.1	AT3G51050
NbS00028772g0004.1	AT4G34090
NbS00028800g0011.1	AT5G47890
NbS00028858g0014.1	AT5G16280
NbS00028915g0014.1	AT4G12800
NbS00029006g0016.1	AT1G08480
NbS00029060g0024.1	AT3G54050
NbS00029127g0004.1	AT1G47960
NbS00029129g0005.1	AT2G05920
NbS00029137g0001.1	AT2G37640
NbS00029353g0015.1	AT3G55430
NbS00029684g0021.1	AT5G05010
NbS00029684g0026.1	AT5G49910
NbS00029743g0007.1	AT3G23400
NbS00029765g0015.1	AT1G79560
NbS00029780g0017.1	AT5G13120
NbS00029944g0006.1	AT1G32990
NbS00030000g0009.1	AT2G20920
NbS00030043g0008.1	AT3G05420
NbS00030156g0010.1	AT1G20190
NbS00030208g0012.1	AT3G47470
NbS00030413g0012.1	AT3G02090
NbS00030431g0008.1	AT5G35170
NbS00030464g0004.1	AT2G01600
NbS00030497g0004.1	AT5G62700
NbS00030505g0009.1	AT1G15690
NbS00030518g0005.1	AT4G11175
NbS00030526g0008.1	AT1G80410
NbS00030768g0006.1	AT3G49010
NbS00031124g0007.1	AT2G39800
NbS00031145g0011.1	AT5G13410
NbS00031288g0011.1	AT4G01100
NbS00031648g0011.1	AT1G59610
NbS00031866g0007.1	AT5G63400
NbS00031868g0009.1	AT2G20420
NbS00032031g0015.1	AT5G26830
NbS00032076g0009.1	AT2G35660
NbS00032077g0005.1	AT3G17900
NbS00032078g0010.1	AT3G17900
NbS00032174g0001.1	AT4G39730
NbS00032299g0005.1	AT2G40840
NbS00032309g0011.1	AT3G45310
NbS00032342g0003.1	AT1G52360
NbS00032372g0009.1	AT3G52880
NbS00032542g0014.1	AT4G25450
NbS00032545g0003.1	AT3G50820
NbS00032594g0011.1	AT3G19720
NbS00032662g0003.1	AT5G20935
NbS00032878g0001.1	AT5G41670
NbS00032989g0008.1	AT2G31060
NbS00032991g0022.1	AT5G40770
NbS00033260g0005.1	AT5G03880
NbS00033562g0007.1	AT3G33530
NbS00033574g0005.1	AT2G26140
NbS00034019g0004.1	AT5G06600
NbS00034043g0017.1	AT1G78570
NbS00034054g0003.1	AT2G21660
NbS00034416g0005.1	ATCG00490
NbS00034440g0007.1	AT3G52720
NbS00034707g0017.1	AT4G16130
NbS00034791g0001.1	AT3G13470
NbS00034919g0007.1	AT1G21750
NbS00034922g0015.1	AT4G16260
NbS00034939g0010.1	AT4G23850
NbS00035168g0005.1	AT5G51430
NbS00035202g0004.1	AT4G35000
NbS00035223g0007.1	AT3G47370
NbS00035471g0005.1	AT5G10730
NbS00035516g0003.1	AT5G30510
NbS00035687g0007.1	AT1G44575
NbS00035912g0012.1	AT1G67930
NbS00036265g0002.1	AT3G52430
NbS00036282g0010.1	AT5G27540
NbS00036341g0012.1	AT1G30630
NbS00036342g0006.1	AT5G19820
NbS00036430g0009.1	ATMG01190
NbS00036485g0008.1	AT1G27400
NbS00036890g0012.1	AT5G38660
NbS00037034g0005.1	AT3G50560
NbS00037340g0107.1	AT3G56460
NbS00037361g0001.1	AT1G03130
NbS00037522g0005.1	AT2G47680
NbS00037972g0007.1	AT2G38270
NbS00038013g0003.1	AT1G06290
NbS00038244g0004.1	AT2G41540
NbS00038253g0015.1	AT1G14810
NbS00038262g0007.1	AT4G29010
NbS00038432g0004.1	AT2G20260
NbS00038544g0014.1	AT4G27740
NbS00038554g0002.1	AT1G70880
NbS00038681g0005.1	AT5G04420
NbS00038957g0004.1	AT1G09130
NbS00038999g0004.1	AT1G15520
NbS00039092g0002.1	AT5G28840
NbS00039419g0012.1	AT5G11420
NbS00039533g0011.1	AT1G78060
NbS00039662g0016.1	AT4G21860
NbS00039809g0001.1	AT3G57560
NbS00039865g0006.1	AT1G61010
NbS00039976g0002.1	AT2G39770
NbS00040120g0009.1	AT1G08520
NbS00040137g0008.1	AT5G41210
NbS00040143g0002.1	ATCG00150
NbS00040151g0003.1	AT1G23010
NbS00040487g0011.1	AT3G45970
NbS00040506g0007.1	AT5G43060
NbS00040533g0003.1	AT3G63410
NbS00040618g0005.1	AT5G23540
NbS00040664g0008.1	AT5G67500
NbS00040680g0008.1	AT2G41770
NbS00040758g0005.1	AT5G46800
NbS00040865g0006.1	AT5G42020
NbS00041237g0007.1	AT3G12110
NbS00041476g0008.1	AT1G18270
NbS00041744g0009.1	AT1G35720
NbS00042000g0004.1	AT4G23940
NbS00042108g0003.1	AT3G48680
NbS00042341g0009.1	AT1G76080
NbS00042416g0007.1	AT5G51660
NbS00042478g0013.1	AT5G65620
NbS00042527g0008.1	AT5G47040
NbS00042812g0008.1	AT5G38430
NbS00042878g0007.1	AT1G71220
NbS00043086g0003.1	AT3G55800
NbS00043173g0003.1	AT5G61170
NbS00043181g0003.1	AT5G13490
NbS00043545g0007.1	AT1G30630
NbS00043682g0001.1	AT2G41040
NbS00043750g0009.1	AT2G45770
NbS00043908g0011.1	AT5G59890
NbS00044091g0007.1	AT5G11420
NbS00044393g0011.1	AT3G18130
NbS00044405g0006.1	AT5G21105
NbS00044621g0001.1	AT2G21130
NbS00044837g0004.1	AT5G22640
NbS00044893g0007.1	AT1G53750
NbS00045171g0004.1	AT4G38970
NbS00045636g0007.1	AT4G01050
NbS00045727g0001.1	AT1G65870
NbS00045823g0014.1	AT2G28900
NbS00045842g0003.1	AT3G08530
NbS00046075g0003.1	AT3G21200
NbS00046481g0008.1	AT5G03340
NbS00046532g0005.1	AT5G45650
NbS00046802g0006.1	AT5G13510
NbS00046824g0001.1	AT5G15650
NbS00047836g0015.1	AT1G54220
NbS00048088g0007.1	AT2G40490
NbS00048141g0007.1	AT1G10200
NbS00048446g0001.1	AT1G29150
NbS00048536g0001.1	AT2G36460
NbS00048876g0007.1	AT4G08950
NbS00048878g0013.1	AT2G38040
NbS00049064g0001.1	AT5G03300
NbS00049300g0007.1	AT4G27650
NbS00049766g0015.1	AT5G23120
NbS00050057g0006.1	AT3G02760
NbS00050305g0001.1	AT5G06290
NbS00050323g0002.1	AT2G36460
NbS00050653g0003.1	AT1G11910
NbS00050736g0008.1	AT5G19220
NbS00050904g0005.1	AT2G41810
NbS00051044g0009.1	AT4G05530
NbS00051511g0004.1	AT3G55140
NbS00051663g0009.1	AT3G08030
NbS00052528g0004.1	AT5G55190
NbS00052811g0006.1	AT1G04430
NbS00052944g0006.1	AT5G49910
NbS00053192g0005.1	AT5G23400
NbS00053453g0003.1	AT4G13710
NbS00054116g0012.1	AT5G67360
NbS00054185g0004.1	AT2G42010
NbS00054224g0001.1	AT2G38040
NbS00054358g0003.1	AT3G60190
NbS00054533g0001.1	AT2G37640
NbS00054890g0003.1	AT4G00430
NbS00055059g0001.1	AT2G40300
NbS00055226g0005.1	AT5G61170
NbS00055461g0003.1	AT1G07320
NbS00055576g0008.1	AT5G11450
NbS00055581g0001.1	AT5G23960
NbS00055601g0001.1	AT5G02960
NbS00056353g0008.1	AT3G60190
NbS00056355g0003.1	AT1G34030
NbS00056495g0003.1	AT1G47720
NbS00056566g0003.1	AT5G19760
NbS00056959g0005.1	ATCG01240
NbS00057195g0004.1	AT2G17390
NbS00057265g0003.1	AT1G22410
NbS00057295g0001.1	AT5G58330
NbS00057624g0013.1	AT3G48730
NbS00057914g0013.1	AT4G26000
NbS00058091g0006.1	AT1G73620
NbS00058299g0004.1	AT4G14880
NbS00058611g0006.1	AT4G30000
NbS00058677g0004.1	AT5G20950
NbS00058693g0007.1	AT3G55610
NbS00058725g0004.1	AT5G64940
NbS00058919g0010.1	AT5G17170
NbS00059242g0007.1	AT4G05530
NbS00059328g0001.1	AT4G39460
NbS00059407g0001.1	ATCG00270
NbS00060097g0001.1	AT5G42480
NbS00060925g0010.1	AT1G29930
NbS00061216g0001.1	AT4G33720
NbS00061587g0004.1	AT1G03090
NbS00062043g0007.1	AT4G35000

## Sheet: Arabidopsis interactome
AT1G01010	AT1G10030
AT1G01010	AT1G12390
AT1G01010	AT1G14360
AT1G01010	AT1G16240
AT1G01010	AT1G17080
AT1G01010	AT1G21790
AT1G01010	AT1G62880
AT1G01010	AT1G75630
AT1G01010	AT1G76670
AT1G01010	AT1G77350
AT1G01010	AT2G02990
AT1G01010	AT2G20740
AT1G01010	AT2G31490
AT1G01010	AT2G32380
AT1G01010	AT2G33120
AT1G01010	AT2G43510
AT1G01010	AT2G44080
AT1G01010	AT3G07950
AT1G01010	AT3G10260
AT1G01010	AT3G25190
AT1G01010	AT3G28080
AT1G01010	AT3G29034
AT1G01010	AT3G43520
AT1G01010	AT3G57090
AT1G01010	AT4G14730
AT1G01010	AT4G28040
AT1G01010	AT5G05760
AT1G01010	AT5G19875
AT1G01010	AT5G43460
AT1G01010	AT5G51010
AT1G01040	AT1G01040
AT1G01040	AT1G09700
AT1G01040	AT2G27100
AT1G01040	AT2G28380
AT1G01040	AT3G03300
AT1G01040	AT3G20550
AT1G01040	AT5G41070
AT1G01050	AT2G01760
AT1G01050	AT4G01480
AT1G01050	AT5G65683
AT1G01060	AT3G60250
AT1G01060	AT5G67380
AT1G01090	AT2G01760
AT1G01090	AT5G50850
AT1G01100	AT2G40010
AT1G01100	AT3G44590
AT1G01120	AT2G01950
AT1G01140	AT1G05410
AT1G01140	AT1G31880
AT1G01140	AT2G23290
AT1G01140	AT2G34090
AT1G01140	AT3G53900
AT1G01140	AT4G01400
AT1G01140	AT4G08150
AT1G01140	AT4G17615
AT1G01140	AT4G26570
AT1G01140	AT4G28640
AT1G01140	AT4G39050
AT1G01140	AT5G22310
AT1G01140	AT5G24270
AT1G01140	AT5G47100
AT1G01140	AT5G55990
AT1G01140	AT5G58720
AT1G01140	AT5G61010
AT1G01160	AT2G22840
AT1G01160	AT3G02540
AT1G01160	AT3G52910
AT1G01160	AT4G09000
AT1G01160	AT4G33690
AT1G01200	AT2G38360
AT1G01210	AT1G01210
AT1G01210	AT1G22920
AT1G01210	AT1G31880
AT1G01230	AT1G27300
AT1G01230	AT3G29270
AT1G01230	AT4G19030
AT1G01230	AT4G35580
AT1G01230	AT5G22290
AT1G01230	AT5G41600
AT1G01240	AT1G12390
AT1G01240	AT1G75630
AT1G01240	AT2G22510
AT1G01240	AT3G27080
AT1G01240	AT3G60360
AT1G01240	AT4G09460
AT1G01240	AT4G38920
AT1G01240	AT5G01820
AT1G01240	AT5G18150
AT1G01260	AT1G19180
AT1G01260	AT1G30135
AT1G01260	AT1G51600
AT1G01260	AT4G02770
AT1G01260	AT5G13220
AT1G01300	AT4G31920
AT1G01310	AT1G01310
AT1G01340	AT1G01340
AT1G01360	AT1G72770
AT1G01360	AT4G26080
AT1G01360	AT5G57050
AT1G01370	AT1G57820
AT1G01380	AT1G63650
AT1G01380	AT4G00480
AT1G01380	AT5G41315
AT1G01440	AT1G31050
AT1G01440	AT1G31880
AT1G01440	AT1G49850
AT1G01440	AT1G67090
AT1G01440	AT1G76760
AT1G01440	AT2G28550
AT1G01440	AT2G45360
AT1G01440	AT2G47700
AT1G01440	AT3G21215
AT1G01440	AT3G22440
AT1G01440	AT3G49580
AT1G01440	AT3G51180
AT1G01440	AT3G56680
AT1G01440	AT3G61790
AT1G01440	AT4G01090
AT1G01440	AT4G21705
AT1G01440	AT5G10270
AT1G01440	AT5G16560
AT1G01440	AT5G38420
AT1G01440	AT5G38640
AT1G01440	AT5G48385
AT1G01470	AT1G22920
AT1G01480	AT1G01480
AT1G01480	AT4G26080
AT1G01500	AT1G59520
AT1G01510	AT1G01510
AT1G01510	AT3G56680
AT1G01510	AT5G15170
AT1G01510	AT5G17420
AT1G01510	AT5G65683
AT1G01520	AT4G15930
AT1G01530	AT1G01530
AT1G01530	AT1G31630
AT1G01530	AT1G65300
AT1G01530	AT1G65330
AT1G01530	AT5G26650
AT1G01560	AT4G26070
AT1G01560	AT4G29810
AT1G01560	AT5G56580
AT1G01620	AT2G16850
AT1G01620	AT2G37180
AT1G01620	AT2G39010
AT1G01620	AT3G54820
AT1G01620	AT4G24090
AT1G01620	AT4G35100
AT1G01620	AT5G22290
AT1G01630	AT1G30860
AT1G01630	AT1G68060
AT1G01630	AT2G25650
AT1G01630	AT2G44950
AT1G01630	AT3G11590
AT1G01630	AT3G54850
AT1G01630	AT4G15730
AT1G01630	AT4G32190
AT1G01630	AT5G22310
AT1G01630	AT5G53180
AT1G01640	AT1G01640
AT1G01640	AT1G26830
AT1G01640	AT3G52560
AT1G01640	AT4G02570
AT1G01700	AT1G75840
AT1G01700	AT3G51300
AT1G01750	AT1G01750
AT1G01780	AT1G01530
AT1G01800	AT5G52650
AT1G01820	AT3G19720
AT1G01910	AT1G01020
AT1G01910	AT1G01910
AT1G01910	AT1G05575
AT1G01910	AT1G10510
AT1G01910	AT1G17285
AT1G01910	AT1G71950
AT1G01910	AT1G75750
AT1G01910	AT1G80890
AT1G01910	AT2G05520
AT1G01910	AT2G24693
AT1G01910	AT2G30490
AT1G01910	AT2G41280
AT1G01910	AT2G43510
AT1G01910	AT3G08950
AT1G01910	AT3G18510
AT1G01910	AT3G25220
AT1G01910	AT3G44280
AT1G01910	AT3G45160
AT1G01910	AT3G59930
AT1G01910	AT4G00585
AT1G01910	AT4G07990
AT1G01910	AT4G13195
AT1G01910	AT4G18510
AT1G01910	AT4G19810
AT1G01910	AT4G22212
AT1G01910	AT4G27140
AT1G01910	AT4G27610
AT1G01910	AT4G28020
AT1G01910	AT4G29240
AT1G01910	AT4G31830
AT1G01910	AT5G05670
AT1G01910	AT5G09480
AT1G01910	AT5G14920
AT1G01910	AT5G15230
AT1G01910	AT5G22280
AT1G01910	AT5G44020
AT1G01910	AT5G44565
AT1G01910	AT5G44580
AT1G01910	AT5G52240
AT1G01910	AT5G53470
AT1G01910	AT5G58650
AT1G01910	AT5G60530
AT1G01910	AT5G64260
AT1G01960	AT1G01960
AT1G02030	AT1G02030
AT1G02080	AT1G02080
AT1G02090	AT1G10840
AT1G02090	AT1G22920
AT1G02090	AT1G71230
AT1G02090	AT3G57290
AT1G02090	AT3G61140
AT1G02090	AT4G14110
AT1G02090	AT4G26430
AT1G02090	AT5G14250
AT1G02090	AT5G25780
AT1G02090	AT5G27640
AT1G02090	AT5G42970
AT1G02090	AT5G56280
AT1G02100	AT1G01930
AT1G02130	AT1G01960
AT1G02130	AT1G02010
AT1G02140	AT1G11400
AT1G02140	AT1G51510
AT1G02140	AT4G22250
AT1G02140	AT4G25200
AT1G02140	AT4G33690
AT1G02140	AT5G19960
AT1G02140	AT5G22120
AT1G02140	AT5G56290
AT1G02160	AT1G22920
AT1G02280	AT1G02280
AT1G02280	AT1G06950
AT1G02280	AT1G35670
AT1G02280	AT4G02510
AT1G02280	AT4G09570
AT1G02280	AT4G35450
AT1G02280	AT5G54190
AT1G02305	AT3G46090
AT1G02340	AT1G02340
AT1G02340	AT1G09530
AT1G02340	AT1G09570
AT1G02340	AT1G26945
AT1G02340	AT2G18790
AT1G02340	AT2G32950
AT1G02340	AT2G35720
AT1G02340	AT2G43010
AT1G02340	AT2G46340
AT1G02340	AT3G59060
AT1G02340	AT4G17640
AT1G02340	AT4G25560
AT1G02340	AT5G47080
AT1G02410	AT3G01690
AT1G02410	AT4G09570
AT1G02450	AT1G22920
AT1G02450	AT1G64280
AT1G02450	AT3G12250
AT1G02450	AT5G06950
AT1G02450	AT5G45110
AT1G02500	AT1G02500
AT1G02520	AT1G02520
AT1G02560	ATCG00670
AT1G02580	AT1G02580
AT1G02580	AT2G35670
AT1G02580	AT3G20740
AT1G02580	AT5G58230
AT1G02630	AT1G01020
AT1G02680	AT1G02680
AT1G02680	AT1G17440
AT1G02680	AT1G71230
AT1G02680	AT2G18000
AT1G02680	AT3G10070
AT1G02680	AT3G54390
AT1G02680	AT4G20280
AT1G02680	AT4G31720
AT1G02680	AT4G34340
AT1G02680	AT5G20280
AT1G02680	AT5G43130
AT1G02680	AT5G45600
AT1G02690	AT1G02690
AT1G02690	AT1G06510
AT1G02690	AT1G18040
AT1G02690	AT1G34430
AT1G02690	AT1G51600
AT1G02690	AT1G67860
AT1G02690	AT2G16900
AT1G02690	AT2G23290
AT1G02690	AT2G25000
AT1G02690	AT2G29350
AT1G02690	AT2G31410
AT1G02690	AT2G41350
AT1G02690	AT2G45820
AT1G02690	AT3G13710
AT1G02690	AT3G14180
AT1G02690	AT3G15540
AT1G02690	AT3G48550
AT1G02690	AT3G51960
AT1G02690	AT3G53900
AT1G02690	AT3G54230
AT1G02690	AT3G59470
AT1G02690	AT4G04020
AT1G02690	AT4G04330
AT1G02690	AT4G17220
AT1G02690	AT4G20730
AT1G02690	AT4G22240
AT1G02690	AT4G25200
AT1G02690	AT4G25660
AT1G02690	AT4G29160
AT1G02690	AT4G30220
AT1G02690	AT5G09250
AT1G02690	AT5G17690
AT1G02690	AT5G20720
AT1G02690	AT5G22630
AT1G02690	AT5G37890
AT1G02690	AT5G45030
AT1G02690	AT5G46690
AT1G02690	AT5G46840
AT1G02690	AT5G51110
AT1G02690	AT5G53800
AT1G02690	AT5G56260
AT1G02730	AT1G02730
AT1G02740	AT1G02690
AT1G02740	AT1G02740
AT1G02840	AT1G23860
AT1G02840	AT1G53720
AT1G02840	AT2G37340
AT1G02840	AT3G13570
AT1G02840	AT3G50670
AT1G02840	AT3G55460
AT1G02840	AT3G63400
AT1G02840	AT4G32420
AT1G02840	AT5G18810
AT1G02840	AT5G55990
AT1G02840	AT5G64200
AT1G02840	AT5G64960
AT1G02860	AT5G41700
AT1G02870	AT2G41680
AT1G02910	ATCG00020
AT1G02920	AT1G02920
AT1G02920	AT1G02930
AT1G02930	AT5G38550
AT1G02950	AT1G02920
AT1G02970	AT3G48750
AT1G02980	AT4G02740
AT1G02980	AT4G08980
AT1G03040	AT1G05710
AT1G03040	AT1G31050
AT1G03040	AT1G53800
AT1G03040	AT1G72030
AT1G03040	AT2G42870
AT1G03040	AT3G01435
AT1G03040	AT3G47640
AT1G03040	AT4G02590
AT1G03040	AT5G11980
AT1G03040	AT5G15330
AT1G03040	AT5G18580
AT1G03130	AT1G52220
AT1G03130	AT2G23290
AT1G03130	AT3G02150
AT1G03130	AT3G08530
AT1G03130	AT3G47620
AT1G03130	AT3G48150
AT1G03130	AT4G08150
AT1G03130	AT4G19700
AT1G03130	AT4G29930
AT1G03130	AT4G32190
AT1G03130	AT5G32440
AT1G03130	AT5G37670
AT1G03130	AT5G61010
AT1G03140	AT3G08530
AT1G03140	AT4G17220
AT1G03140	AT4G32190
AT1G03140	AT4G35110
AT1G03140	AT4G39050
AT1G03140	AT5G13810
AT1G03140	AT5G66560
AT1G03150	AT1G03150
AT1G03190	AT1G02740
AT1G03190	AT1G03190
AT1G03190	AT1G05055
AT1G03250	AT3G01410
AT1G03250	AT3G49580
AT1G03250	AT4G25200
AT1G03330	AT1G01300
AT1G03360	AT1G02690
AT1G03360	AT1G60080
AT1G03360	AT2G25355
AT1G03360	AT3G07750
AT1G03360	AT3G46210
AT1G03360	AT3G60500
AT1G03360	AT3G61620
AT1G03360	AT4G27490
AT1G03430	AT1G10470
AT1G03430	AT1G19050
AT1G03430	AT1G27320
AT1G03430	AT1G32640
AT1G03430	AT1G59940
AT1G03430	AT1G67710
AT1G03430	AT1G74890
AT1G03430	AT2G01760
AT1G03430	AT2G01830
AT1G03430	AT2G40670
AT1G03430	AT2G41310
AT1G03430	AT3G02065
AT1G03430	AT3G04280
AT1G03430	AT3G16857
AT1G03430	AT3G48100
AT1G03430	AT3G57040
AT1G03430	AT4G16110
AT1G03430	AT5G35750
AT1G03430	AT5G62920
AT1G03457	AT3G13222
AT1G03457	AT3G21215
AT1G03475	AT1G02690
AT1G03530	AT3G57150
AT1G03550	AT1G03550
AT1G03600	AT3G13720
AT1G03600	AT3G27960
AT1G03600	AT5G28900
AT1G03630	AT1G03630
AT1G03630	AT1G04340
AT1G03630	AT1G21790
AT1G03630	AT1G27300
AT1G03630	AT1G27700
AT1G03630	AT3G16310
AT1G03630	AT3G27080
AT1G03630	AT3G60600
AT1G03630	AT4G19030
AT1G03630	AT4G27440
AT1G03630	AT5G11980
AT1G03630	AT5G22290
AT1G03680	AT5G14260
AT1G03740	AT1G03740
AT1G03760	AT1G03760
AT1G03840	AT3G54220
AT1G03840	AT4G37650
AT1G03840	AT5G03150
AT1G03850	AT4G09570
AT1G03860	AT1G07510
AT1G03860	AT5G40770
AT1G03860	AT5G66510
AT1G03900	AT1G09700
AT1G03900	AT1G31880
AT1G03900	AT1G79270
AT1G03900	AT2G23290
AT1G03900	AT3G54230
AT1G03900	AT3G54390
AT1G03905	AT1G03905
AT1G03920	AT1G03920
AT1G03970	AT2G46270
AT1G03970	AT4G01120
AT1G04020	AT1G03190
AT1G04020	AT1G03330
AT1G04020	AT1G04020
AT1G04020	AT4G21070
AT1G04100	AT1G04100
AT1G04100	AT1G14687
AT1G04100	AT1G15750
AT1G04100	AT1G51950
AT1G04100	AT1G52830
AT1G04100	AT2G39760
AT1G04100	AT3G07420
AT1G04100	AT3G15540
AT1G04100	AT3G23030
AT1G04100	AT3G23050
AT1G04100	AT5G25890
AT1G04100	AT5G35330
AT1G04100	AT5G43700
AT1G04130	AT3G54850
AT1G04160	AT1G04160
AT1G04170	AT1G03330
AT1G04170	AT1G04170
AT1G04170	AT2G01950
AT1G04240	AT1G09500
AT1G04240	AT1G19220
AT1G04240	AT1G19850
AT1G04240	AT1G51950
AT1G04240	AT2G18790
AT1G04240	AT2G38270
AT1G04240	AT3G04730
AT1G04240	AT3G15660
AT1G04240	AT3G17600
AT1G04240	AT3G23030
AT1G04240	AT3G23050
AT1G04240	AT3G62980
AT1G04240	AT4G14560
AT1G04240	AT4G28640
AT1G04240	AT5G27030
AT1G04250	AT3G62980
AT1G04250	AT4G14560
AT1G04260	AT1G02130
AT1G04260	AT1G02690
AT1G04260	AT1G04260
AT1G04270	AT1G03530
AT1G04290	AT1G04290
AT1G04290	AT1G24050
AT1G04310	AT1G66340
AT1G04330	AT1G22920
AT1G04330	AT2G43790
AT1G04330	AT3G45640
AT1G04330	AT3G47620
AT1G04340	AT1G27300
AT1G04340	AT3G16310
AT1G04340	AT3G50910
AT1G04340	AT3G60600
AT1G04340	AT4G19030
AT1G04340	AT5G22290
AT1G04400	AT1G04400
AT1G04400	AT2G18790
AT1G04400	AT2G32950
AT1G04400	AT4G34530
AT1G04410	AT1G04410
AT1G04410	AT5G42980
AT1G04430	AT5G22290
AT1G04450	AT3G51300
AT1G04480	AT1G02680
AT1G04510	AT1G01350
AT1G04510	AT1G03330
AT1G04510	AT1G04080
AT1G04510	AT1G04510
AT1G04510	AT1G09770
AT1G04510	AT3G18165
AT1G04550	AT1G04550
AT1G04550	AT1G12820
AT1G04550	AT1G15750
AT1G04550	AT1G19220
AT1G04550	AT1G19850
AT1G04550	AT3G62980
AT1G04550	AT4G03190
AT1G04550	AT5G20730
AT1G04690	AT1G02690
AT1G04690	AT1G04690
AT1G04690	AT5G46240
AT1G04710	AT1G04710
AT1G04730	AT1G04020
AT1G04750	AT1G02010
AT1G04750	AT1G02500
AT1G04750	AT1G04750
AT1G04810	AT1G02080
AT1G04820	AT1G01960
AT1G04820	AT1G03070
AT1G04820	AT1G03190
AT1G04850	AT1G74890
AT1G04870	AT5G15840
AT1G04930	AT3G27960
AT1G04930	AT4G24840
AT1G04930	AT5G02150
AT1G04930	AT5G24660
AT1G04930	AT5G61010
AT1G04950	AT1G02080
AT1G04950	AT1G02680
AT1G04950	AT1G02740
AT1G04950	AT1G03475
AT1G04950	AT1G04950
AT1G04950	AT1G54140
AT1G05000	AT1G05000
AT1G05020	AT2G15270
AT1G05020	AT3G11130
AT1G05020	AT5G22780
AT1G05055	AT1G03190
AT1G05055	AT1G05055
AT1G05070	AT1G27300
AT1G05070	AT4G19030
AT1G05070	AT4G35580
AT1G05120	AT1G02680
AT1G05180	AT1G01960
AT1G05180	AT1G04750
AT1G05180	AT4G36800
AT1G05180	AT5G19180
AT1G05190	AT1G02640
AT1G05260	AT2G01950
AT1G05410	AT1G49850
AT1G05410	AT1G62180
AT1G05410	AT2G32650
AT1G05410	AT3G04860
AT1G05410	AT3G06720
AT1G05410	AT3G10140
AT1G05410	AT3G24740
AT1G05410	AT4G12450
AT1G05410	AT4G21990
AT1G05410	AT5G49210
AT1G05410	AT5G61230
AT1G05410	AT5G65400
AT1G05420	AT1G70510
AT1G05420	AT4G08150
AT1G05420	AT5G11060
AT1G05420	AT5G25220
AT1G05510	AT1G29680
AT1G05510	AT3G47620
AT1G05520	AT1G01960
AT1G05520	AT1G02130
AT1G05520	AT1G03930
AT1G05560	AT1G05570
AT1G05560	AT3G51300
AT1G05570	AT1G01960
AT1G05570	AT1G05560
AT1G05620	AT1G05620
AT1G05680	AT1G19570
AT1G05690	AT1G26830
AT1G05710	AT1G31880
AT1G05710	AT1G54060
AT1G05710	AT1G69690
AT1G05710	AT3G02150
AT1G05710	AT3G47620
AT1G05710	AT3G48150
AT1G05760	AT1G05760
AT1G05785	AT1G01910
AT1G05785	AT1G05660
AT1G05785	AT3G16310
AT1G05785	AT4G26450
AT1G05830	AT1G02100
AT1G05860	AT2G23290
AT1G05860	AT3G27960
AT1G05860	AT4G24840
AT1G05860	AT5G24660
AT1G05860	AT5G44090
AT1G05910	AT1G02680
AT1G05910	AT1G02740
AT1G06040	AT1G32230
AT1G06040	AT2G32950
AT1G06080	AT1G01020
AT1G06080	AT1G06080
AT1G06110	AT1G20140
AT1G06110	AT1G75950
AT1G06110	AT3G60010
AT1G06110	AT4G34210
AT1G06110	AT5G42190
AT1G06130	AT4G25660
AT1G06210	AT1G80070
AT1G06210	AT2G42270
AT1G06220	AT1G20960
AT1G06220	AT1G80070
AT1G06220	AT3G18165
AT1G06230	AT1G04730
AT1G06230	AT1G04950
AT1G06270	AT3G49580
AT1G06270	AT4G25200
AT1G06290	AT5G65940
AT1G06380	AT1G04270
AT1G06380	AT1G04480
AT1G06380	AT1G06380
AT1G06390	AT1G04160
AT1G06390	AT2G30340
AT1G06390	AT3G11150
AT1G06390	AT3G50910
AT1G06390	AT3G60200
AT1G06390	AT5G22310
AT1G06400	AT1G01960
AT1G06400	AT1G02130
AT1G06400	AT1G04260
AT1G06450	AT1G69690
AT1G06450	AT3G02150
AT1G06450	AT3G22440
AT1G06450	AT5G21160
AT1G06460	AT2G24860
AT1G06460	AT4G35250
AT1G06460	AT5G38420
AT1G06510	AT1G32580
AT1G06510	AT1G54770
AT1G06510	AT1G72050
AT1G06510	AT2G32840
AT1G06510	AT2G42260
AT1G06510	AT3G15360
AT1G06510	AT3G17668
AT1G06510	AT3G49240
AT1G06510	AT3G60360
AT1G06510	AT4G02150
AT1G06510	AT4G20300
AT1G06510	AT5G02470
AT1G06510	AT5G13780
AT1G06510	AT5G49210
AT1G06550	AT1G01960
AT1G06680	AT1G21250
AT1G06680	AT4G11660
AT1G06700	AT3G25250
AT1G06770	AT1G06770
AT1G06770	AT5G05410
AT1G06790	AT1G02730
AT1G06790	AT1G05830
AT1G06790	AT5G62950
AT1G06910	AT3G43810
AT1G06920	AT1G19700
AT1G06920	AT1G23380
AT1G06920	AT1G62990
AT1G06920	AT1G75410
AT1G06920	AT2G35940
AT1G06920	AT4G08150
AT1G06920	AT4G32040
AT1G06920	AT4G34610
AT1G06920	AT4G36870
AT1G06920	AT5G11060
AT1G06920	AT5G25220
AT1G06920	AT5G41410
AT1G06950	AT1G02280
AT1G06950	AT2G16640
AT1G06950	AT3G16620
AT1G06950	AT3G23710
AT1G06950	AT3G48870
AT1G06950	AT4G02510
AT1G06950	AT4G23430
AT1G06950	AT5G16620
AT1G06950	AT5G19620
AT1G06960	AT1G02100
AT1G06960	AT1G03560
AT1G06960	AT1G04510
AT1G06960	AT1G04750
AT1G06960	AT1G05120
AT1G06960	AT1G05830
AT1G06960	AT1G06960
AT1G07000	AT1G29640
AT1G07000	AT3G63080
AT1G07000	AT5G57910
AT1G07010	AT4G17030
AT1G07140	AT1G02690
AT1G07140	AT5G20010
AT1G07140	AT5G20020
AT1G07140	AT5G55190
AT1G07160	AT2G04800
AT1G07180	AT1G03930
AT1G07180	AT1G04750
AT1G07180	AT1G07180
AT1G07270	AT1G03960
AT1G07270	AT1G04730
AT1G07270	AT1G07270
AT1G07290	AT1G07290
AT1G07310	AT3G29160
AT1G07310	AT3G51180
AT1G07310	AT5G16560
AT1G07340	AT1G01020
AT1G07340	AT1G02630
AT1G07340	AT1G02730
AT1G07340	AT1G05660
AT1G07350	AT1G07350
AT1G07350	AT1G16610
AT1G07350	AT5G42820
AT1G07360	AT3G18165
AT1G07370	AT1G01960
AT1G07370	AT1G04020
AT1G07370	AT1G04730
AT1G07370	AT1G07370
AT1G07370	AT5G09790
AT1G07370	AT5G24330
AT1G07370	AT5G44740
AT1G07400	AT1G02690
AT1G07400	AT1G07400
AT1G07400	AT1G07740
AT1G07400	AT1G31160
AT1G07400	AT2G07738
AT1G07400	AT3G61060
AT1G07400	AT4G02150
AT1G07400	AT5G51440
AT1G07400	AT5G58575
AT1G07400	AT5G59720
AT1G07420	AT1G01300
AT1G07420	AT1G01620
AT1G07420	AT1G01910
AT1G07420	AT1G07420
AT1G07430	AT1G04160
AT1G07430	AT1G04730
AT1G07430	AT1G30270
AT1G07430	AT2G26650
AT1G07430	AT3G06610
AT1G07440	AT2G29310
AT1G07450	AT2G29310
AT1G07450	AT2G29320
AT1G07450	AT2G29350
AT1G07470	AT1G02680
AT1G07480	AT1G02680
AT1G07480	AT4G24440
AT1G07510	AT1G03860
AT1G07510	AT2G20530
AT1G07510	AT4G28510
AT1G07510	AT5G40770
AT1G07660	AT1G02100
AT1G07660	AT1G03475
AT1G07660	AT1G03930
AT1G07660	AT1G04640
AT1G07660	AT1G05120
AT1G07660	AT1G06230
AT1G07660	AT4G31120
AT1G07670	AT1G01910
AT1G07670	AT1G02130
AT1G07670	AT1G02145
AT1G07670	AT1G03860
AT1G07670	AT1G04020
AT1G07670	AT1G04730
AT1G07670	AT1G07670
AT1G07705	AT1G02080
AT1G07705	AT1G02680
AT1G07705	AT1G07705
AT1G07740	AT3G53630
AT1G07770	AT1G03530
AT1G07770	AT1G03930
AT1G07770	AT1G04170
AT1G07770	AT1G06380
AT1G07770	AT2G01830
AT1G07790	AT1G03475
AT1G07790	AT1G04950
AT1G07790	AT1G05120
AT1G07790	AT1G07660
AT1G07820	AT1G04750
AT1G07820	AT1G06960
AT1G07830	AT1G05190
AT1G07840	AT3G13720
AT1G07840	AT3G22440
AT1G07840	AT4G25660
AT1G07840	AT4G32190
AT1G07840	AT5G61330
AT1G07860	AT1G27300
AT1G07860	AT4G19030
AT1G07860	AT4G26450
AT1G07860	AT4G35580
AT1G07880	AT1G07880
AT1G07880	AT4G29810
AT1G07880	AT5G56580
AT1G07890	AT4G19360
AT1G07890	AT5G42980
AT1G07920	AT3G54220
AT1G07930	AT1G05650
AT1G07930	AT1G05910
AT1G07930	AT1G77550
AT1G07940	AT1G03150
AT1G07950	AT3G21350
AT1G07980	AT4G14540
AT1G07990	AT1G03090
AT1G07990	AT1G03930
AT1G07990	AT1G07990
AT1G08030	AT5G58650
AT1G08060	AT3G04240
AT1G08060	AT3G27960
AT1G08060	AT3G47620
AT1G08060	AT5G13810
AT1G08090	AT5G50200
AT1G08110	AT1G08110
AT1G08130	AT1G07370
AT1G08180	AT2G22490
AT1G08190	AT1G08190
AT1G08260	AT1G01020
AT1G08260	AT1G04730
AT1G08260	AT1G07370
AT1G08260	AT1G07790
AT1G08260	AT1G08260
AT1G08290	AT1G08290
AT1G08320	AT1G66410
AT1G08320	AT2G41090
AT1G08320	AT2G41100
AT1G08320	AT3G43810
AT1G08320	AT3G51920
AT1G08320	AT4G14640
AT1G08320	AT5G21274
AT1G08370	AT3G13300
AT1G08370	AT5G13570
AT1G08410	AT1G08410
AT1G08430	AT2G01830
AT1G08460	AT1G08460
AT1G08480	AT1G14340
AT1G08480	AT4G25660
AT1G08480	AT5G66760
AT1G08530	AT1G22920
AT1G08530	AT3G01090
AT1G08560	AT1G02010
AT1G08560	AT1G04750
AT1G08560	AT1G12360
AT1G08560	AT1G13890
AT1G08560	AT2G35190
AT1G08560	AT5G07880
AT1G08560	AT5G61210
AT1G08580	AT2G19480
AT1G08580	AT5G55100
AT1G08580	AT5G56950
AT1G08600	AT1G02580
AT1G08630	AT1G02690
AT1G08630	AT1G07660
AT1G08650	AT4G02720
AT1G08710	AT1G75950
AT1G08710	AT5G42190
AT1G08730	AT1G08730
AT1G08750	AT1G01620
AT1G08750	AT1G02145
AT1G08750	AT1G04260
AT1G08770	AT1G08770
AT1G08780	AT1G02740
AT1G08780	AT1G04730
AT1G08780	AT1G04820
AT1G08780	AT1G05120
AT1G08780	AT1G05910
AT1G08780	AT1G07370
AT1G08780	AT1G07770
AT1G08780	AT3G24650
AT1G08820	AT1G01910
AT1G08820	AT1G05570
AT1G08820	AT1G07670
AT1G08830	AT1G04730
AT1G08830	AT1G71050
AT1G08840	AT1G08130
AT1G08880	AT1G03475
AT1G08880	AT1G07370
AT1G08880	AT1G07660
AT1G08880	AT1G07790
AT1G08880	AT1G08260
AT1G08910	AT1G01620
AT1G08940	AT1G08940
AT1G08970	AT1G08780
AT1G08970	AT1G28050
AT1G08970	AT5G15840
AT1G08990	AT1G08990
AT1G09000	AT1G08780
AT1G09000	AT1G09000
AT1G09020	AT1G06790
AT1G09020	AT1G08780
AT1G09020	AT1G09020
AT1G09020	AT1G35580
AT1G09020	AT2G28060
AT1G09020	AT2G40000
AT1G09020	AT3G01090
AT1G09020	AT3G23100
AT1G09020	AT3G29160
AT1G09020	AT3G55840
AT1G09020	AT4G16360
AT1G09020	AT5G21170
AT1G09030	AT3G59220
AT1G09070	AT3G60600
AT1G09080	AT1G05520
AT1G09080	AT1G08830
AT1G09080	AT1G08880
AT1G09080	AT1G09080
AT1G09100	AT1G04810
AT1G09100	AT1G45000
AT1G09100	AT4G29130
AT1G09100	AT5G23940
AT1G09130	ATCG00670
AT1G09140	AT1G53720
AT1G09140	AT1G60650
AT1G09140	AT2G24590
AT1G09140	AT2G29210
AT1G09140	AT3G13570
AT1G09140	AT3G50670
AT1G09140	AT3G55460
AT1G09140	AT3G61860
AT1G09140	AT3G63400
AT1G09140	AT5G04280
AT1G09140	AT5G18810
AT1G09140	AT5G52040
AT1G09140	AT5G52530
AT1G09150	AT1G02120
AT1G09150	AT1G03280
AT1G09180	AT1G05520
AT1G09180	AT1G14340
AT1G09180	AT1G47260
AT1G09180	AT2G40380
AT1G09180	AT3G13710
AT1G09180	AT4G25660
AT1G09180	AT4G25680
AT1G09180	AT5G01640
AT1G09180	AT5G02040
AT1G09200	AT1G04950
AT1G09200	AT1G06230
AT1G09200	AT1G07660
AT1G09200	AT1G07790
AT1G09200	AT1G08880
AT1G09210	AT1G07290
AT1G09210	AT1G09080
AT1G09230	AT1G73030
AT1G09270	AT1G04750
AT1G09270	AT1G09270
AT1G09270	AT1G31350
AT1G09270	AT2G31410
AT1G09270	AT3G25882
AT1G09270	AT5G10710
AT1G09270	AT5G17690
AT1G09310	AT5G42980
AT1G09330	AT4G11220
AT1G09330	AT4G19030
AT1G09330	AT4G30260
AT1G09330	AT5G22290
AT1G09415	AT1G15750
AT1G09415	AT1G64280
AT1G09460	AT1G03920
AT1G09460	AT1G03930
AT1G09460	AT1G08970
AT1G09460	AT1G09000
AT1G09460	AT1G09210
AT1G09530	AT1G02340
AT1G09530	AT1G09530
AT1G09530	AT1G09570
AT1G09530	AT1G14920
AT1G09530	AT1G66350
AT1G09530	AT2G01570
AT1G09530	AT2G18790
AT1G09530	AT2G43010
AT1G09530	AT3G03450
AT1G09530	AT3G59060
AT1G09530	AT4G16250
AT1G09530	AT5G17490
AT1G09530	AT5G35840
AT1G09530	AT5G61380
AT1G09570	AT1G02340
AT1G09570	AT1G09530
AT1G09570	AT1G09570
AT1G09570	AT2G02950
AT1G09570	AT2G20180
AT1G09570	AT2G32950
AT1G09570	AT2G37678
AT1G09570	AT2G37680
AT1G09570	AT2G42810
AT1G09570	AT2G43010
AT1G09570	AT3G19980
AT1G09570	AT3G59060
AT1G09570	AT4G08920
AT1G09570	AT5G02200
AT1G09570	AT5G63310
AT1G09580	AT1G05520
AT1G09580	AT1G07660
AT1G09580	AT1G09180
AT1G09580	AT1G09460
AT1G09590	AT1G03530
AT1G09630	AT1G08730
AT1G09630	AT2G23420
AT1G09630	AT4G17720
AT1G09640	AT1G04290
AT1G09640	AT1G04810
AT1G09640	AT1G07920
AT1G09640	AT1G07930
AT1G09640	AT1G08370
AT1G09640	AT1G09620
AT1G09640	AT1G09640
AT1G09660	AT1G09640
AT1G09660	AT1G49850
AT1G09660	AT2G38610
AT1G09660	AT2G39100
AT1G09660	AT2G39740
AT1G09660	AT2G43370
AT1G09660	AT2G47700
AT1G09660	AT3G02150
AT1G09660	AT3G15160
AT1G09660	AT3G48150
AT1G09660	AT3G51180
AT1G09660	AT4G02770
AT1G09660	AT5G38420
AT1G09660	AT5G51110
AT1G09660	AT5G54580
AT1G09660	AT5G64350
AT1G09700	AT1G01040
AT1G09700	AT1G09700
AT1G09700	AT1G48410
AT1G09700	AT1G73687
AT1G09700	AT2G27100
AT1G09700	AT2G28380
AT1G09700	AT3G03300
AT1G09700	AT3G43920
AT1G09700	AT3G51375
AT1G09700	AT3G62800
AT1G09700	AT5G41070
AT1G09760	AT1G04510
AT1G09760	AT1G06960
AT1G09760	AT1G09760
AT1G09760	AT2G30260
AT1G09770	AT1G04510
AT1G09770	AT1G04820
AT1G09770	AT1G06220
AT1G09770	AT1G06960
AT1G09770	AT1G09760
AT1G09770	AT1G09770
AT1G09770	AT1G30860
AT1G09770	AT3G18165
AT1G09770	AT4G15900
AT1G09810	AT1G07810
AT1G09830	AT1G03330
AT1G09830	AT1G09830
AT1G09840	AT1G66410
AT1G09840	AT2G41100
AT1G09840	AT3G11590
AT1G09840	AT3G49810
AT1G09840	AT5G22310
AT1G09960	AT1G22710
AT1G09960	AT2G02860
AT1G09980	AT2G01760
AT1G10030	AT1G07420
AT1G10030	AT1G10030
AT1G10030	AT1G27300
AT1G10030	AT3G10260
AT1G10030	AT3G16310
AT1G10030	AT4G19030
AT1G10030	AT4G26450
AT1G10030	AT4G35580
AT1G10030	AT5G22290
AT1G10040	AT1G06390
AT1G10040	AT3G29270
AT1G10070	AT1G05660
AT1G10070	AT1G06550
AT1G10070	AT1G06960
AT1G10070	AT1G07780
AT1G10070	AT1G08630
AT1G10070	AT1G09270
AT1G10070	AT1G54060
AT1G10070	AT3G27960
AT1G10090	AT1G01580
AT1G10090	AT1G04750
AT1G10090	AT1G07180
AT1G10130	AT1G01910
AT1G10130	AT1G03860
AT1G10130	AT1G04260
AT1G10130	AT1G04730
AT1G10130	AT1G08065
AT1G10130	AT1G08820
AT1G10130	AT1G08830
AT1G10130	AT1G09460
AT1G10130	AT1G09930
AT1G10170	AT1G04160
AT1G10170	AT1G09640
AT1G10170	AT1G10170
AT1G10210	AT1G04730
AT1G10210	AT1G06550
AT1G10210	AT1G07400
AT1G10210	AT1G08630
AT1G10210	AT1G10070
AT1G10210	AT1G10210
AT1G10210	AT1G66410
AT1G10210	AT2G43790
AT1G10210	AT3G45640
AT1G10210	AT4G01370
AT1G10210	AT4G29810
AT1G10210	AT5G40440
AT1G10230	AT1G31350
AT1G10230	AT2G25490
AT1G10230	AT3G54650
AT1G10230	AT3G61590
AT1G10230	AT3G63060
AT1G10230	AT4G02570
AT1G10230	AT4G12560
AT1G10230	AT4G38940
AT1G10230	AT5G49000
AT1G10230	AT5G49610
AT1G10240	AT1G54060
AT1G10240	AT1G80000
AT1G10240	AT4G00980
AT1G10270	AT2G15400
AT1G10280	AT1G02730
AT1G10290	AT1G23900
AT1G10290	AT4G18060
AT1G10300	AT1G06380
AT1G10300	AT1G08410
AT1G10300	AT1G10300
AT1G10320	AT1G02030
AT1G10320	AT1G03910
AT1G10350	AT1G02730
AT1G10350	AT1G03530
AT1G10350	AT1G03920
AT1G10350	AT1G04510
AT1G10350	AT1G05830
AT1G10350	AT1G06790
AT1G10350	AT1G07880
AT1G10360	AT1G17190
AT1G10390	AT1G02690
AT1G10390	AT1G10300
AT1G10390	AT1G10390
AT1G10430	AT1G02740
AT1G10430	AT1G03280
AT1G10430	AT1G07360
AT1G10430	AT1G08880
AT1G10430	AT3G47620
AT1G10430	AT5G53000
AT1G10450	AT1G02690
AT1G10450	AT1G02740
AT1G10450	AT1G07660
AT1G10450	AT1G08880
AT1G10470	AT1G59940
AT1G10470	AT2G18790
AT1G10470	AT2G45820
AT1G10470	AT3G12620
AT1G10470	AT3G21510
AT1G10470	AT3G29350
AT1G10470	AT3G57670
AT1G10470	AT3G61260
AT1G10470	AT5G22110
AT1G10470	AT5G39340
AT1G10490	AT1G06380
AT1G10490	AT1G06720
AT1G10490	AT1G07660
AT1G10490	AT1G07770
AT1G10510	AT3G44590
AT1G10530	AT3G26030
AT1G10530	AT3G26340
AT1G10550	AT1G01910
AT1G10580	AT1G03140
AT1G10580	AT1G04510
AT1G10580	AT1G04820
AT1G10580	AT1G09770
AT1G10580	AT1G10580
AT1G10580	AT3G18165
AT1G10590	AT1G63970
AT1G10590	AT2G25000
AT1G10590	AT4G00980
AT1G10630	AT1G01910
AT1G10630	AT1G06100
AT1G10630	AT1G10130
AT1G10690	AT3G48750
AT1G10730	AT1G06380
AT1G10730	AT1G10300
AT1G10730	AT1G10490
AT1G10730	AT1G10730
AT1G10760	AT1G78300
AT1G10810	AT1G09460
AT1G10810	AT1G10810
AT1G10840	AT3G56150
AT1G10840	AT3G61140
AT1G10840	AT4G11420
AT1G10840	AT4G14110
AT1G10840	AT5G27640
AT1G10900	AT1G08780
AT1G10930	AT1G01040
AT1G10930	AT1G04730
AT1G10930	AT1G05120
AT1G10930	AT1G07370
AT1G10930	AT1G07745
AT1G10930	AT1G08830
AT1G10930	AT1G08840
AT1G10940	AT1G02730
AT1G10940	AT1G06790
AT1G10940	AT1G10350
AT1G10940	AT1G10940
AT1G10940	AT1G30950
AT1G10940	AT1G68050
AT1G10940	AT2G18915
AT1G10940	AT2G25490
AT1G10940	AT2G39940
AT1G10940	AT3G44460
AT1G10940	AT3G54650
AT1G10940	AT3G56850
AT1G10940	AT3G61590
AT1G10940	AT3G62980
AT1G10940	AT4G02440
AT1G10940	AT4G02570
AT1G10940	AT4G38810
AT1G10940	AT5G25350
AT1G10940	AT5G57360
AT1G10960	AT3G47620
AT1G10960	AT5G42980
AT1G10980	AT1G05180
AT1G10980	AT1G09810
AT1G10990	AT5G42220
AT1G11100	AT1G03330
AT1G11260	AT1G02100
AT1G11270	AT2G41100
AT1G11350	AT3G07360
AT1G11350	AT3G46510
AT1G11350	AT3G54850
AT1G11400	AT1G02140
AT1G11400	AT1G51510
AT1G11430	AT3G49580
AT1G11440	AT5G43380
AT1G11475	AT1G06790
AT1G11510	AT1G04750
AT1G11510	AT1G10090
AT1G11530	AT1G07930
AT1G11530	AT1G09640
AT1G11570	AT1G11570
AT1G11650	AT1G02690
AT1G11650	AT1G04080
AT1G11650	AT1G04510
AT1G11650	AT1G17440
AT1G11650	AT1G31750
AT1G11650	AT2G01950
AT1G11650	AT2G28550
AT1G11650	AT3G02150
AT1G11650	AT3G22440
AT1G11650	AT3G47620
AT1G11650	AT4G24500
AT1G11650	AT5G10350
AT1G11650	AT5G44500
AT1G11650	AT5G51120
AT1G11650	AT5G61380
AT1G11660	AT1G10430
AT1G11680	AT1G01020
AT1G11680	AT1G01210
AT1G11680	AT1G06400
AT1G11680	AT1G07370
AT1G11680	AT1G07420
AT1G11680	AT1G08750
AT1G11680	AT1G10030
AT1G11750	ATCG00670
AT1G11755	AT1G11510
AT1G11760	AT3G21350
AT1G11760	AT3G27420
AT1G11760	AT4G20150
AT1G11760	AT5G03220
AT1G11800	AT1G68300
AT1G11800	AT3G02150
AT1G11810	AT4G32570
AT1G11850	AT3G16310
AT1G11850	AT5G22290
AT1G11890	AT1G01020
AT1G11890	AT1G01910
AT1G11890	AT1G02130
AT1G11890	AT1G02740
AT1G11890	AT1G03190
AT1G11890	AT1G04980
AT1G11890	AT1G05520
AT1G11890	AT1G05785
AT1G11890	AT1G05910
AT1G11890	AT1G07370
AT1G11890	AT1G07670
AT1G11890	AT1G09180
AT1G11890	AT1G10130
AT1G11890	AT1G11890
AT1G11910	AT1G05120
AT1G11910	AT1G11910
AT1G11910	AT1G62990
AT1G11910	AT1G75410
AT1G11910	AT2G23760
AT1G11910	AT2G35940
AT1G11910	AT4G08150
AT1G11910	AT4G32040
AT1G11910	AT4G32980
AT1G11910	AT5G11060
AT1G11910	AT5G25220
AT1G11910	AT5G41410
AT1G11960	AT1G11960
AT1G12040	AT1G01750
AT1G12040	AT1G01960
AT1G12040	AT1G04160
AT1G12040	AT1G08670
AT1G12040	AT1G11660
AT1G12040	AT1G12040
AT1G12060	AT5G02500
AT1G12110	AT1G10060
AT1G12110	AT1G30270
AT1G12130	AT1G01020
AT1G12220	AT5G13160
AT1G12230	AT1G03680
AT1G12230	AT1G12230
AT1G12240	AT1G01910
AT1G12240	AT4G19030
AT1G12240	AT5G22290
AT1G12260	AT1G71930
AT1G12270	AT1G10900
AT1G12270	AT1G11660
AT1G12310	AT1G74690
AT1G12310	AT2G23420
AT1G12310	AT3G19960
AT1G12310	AT3G49260
AT1G12310	AT5G62070
AT1G12340	AT1G01910
AT1G12340	AT1G02410
AT1G12340	AT1G05520
AT1G12340	AT1G07290
AT1G12340	AT1G09180
AT1G12340	AT1G09460
AT1G12340	AT1G09580
AT1G12340	AT1G10130
AT1G12340	AT1G11890
AT1G12360	AT1G02130
AT1G12360	AT1G04160
AT1G12360	AT1G07670
AT1G12360	AT1G08560
AT1G12360	AT1G13890
AT1G12360	AT5G07880
AT1G12360	AT5G61210
AT1G12390	AT1G10070
AT1G12390	AT1G10210
AT1G12390	AT1G15760
AT1G12390	AT1G27300
AT1G12390	AT2G27080
AT1G12390	AT3G60600
AT1G12390	AT4G19030
AT1G12390	AT5G22290
AT1G12400	AT1G03190
AT1G12400	AT1G05055
AT1G12410	AT1G69690
AT1G12410	ATCG00670
AT1G12440	AT2G01950
AT1G12440	AT2G42580
AT1G12440	AT3G61790
AT1G12440	AT5G37890
AT1G12450	AT1G07420
AT1G12470	AT1G01960
AT1G12470	AT1G07430
AT1G12470	AT1G08190
AT1G12470	AT1G12470
AT1G12520	AT1G03190
AT1G12520	AT1G04020
AT1G12520	AT1G04730
AT1G12520	AT1G07370
AT1G12520	AT1G07430
AT1G12520	AT1G08130
AT1G12520	AT1G08830
AT1G12520	AT1G08840
AT1G12520	AT1G10930
AT1G12520	AT1G12520
AT1G12520	AT2G31955
AT1G12520	AT3G15660
AT1G12520	AT5G18100
AT1G12520	AT5G24680
AT1G12620	AT4G25200
AT1G12640	AT1G07670
AT1G12640	AT1G10130
AT1G12650	AT1G30860
AT1G12650	AT2G46550
AT1G12650	AT3G11590
AT1G12650	AT5G22310
AT1G12650	AT5G58720
AT1G12650	AT5G61010
AT1G12680	AT1G66410
AT1G12680	AT2G41090
AT1G12680	AT3G43810
AT1G12680	AT3G51920
AT1G12680	AT5G21274
AT1G12730	AT1G01960
AT1G12730	AT1G05180
AT1G12730	AT1G08750
AT1G12730	AT1G11680
AT1G12750	AT1G27300
AT1G12750	AT4G19030
AT1G12750	AT4G26450
AT1G12750	AT5G22290
AT1G12780	AT1G12780
AT1G12780	AT4G23920
AT1G12810	AT3G02150
AT1G12810	AT4G25680
AT1G12820	AT1G04550
AT1G12820	AT1G75950
AT1G12820	AT3G23050
AT1G12820	AT4G02570
AT1G12840	AT1G07670
AT1G12840	AT1G77760
AT1G12840	AT1G79070
AT1G12840	AT5G17290
AT1G12840	AT5G35410
AT1G12840	AT5G41990
AT1G12860	AT3G06120
AT1G12860	AT3G24140
AT1G12860	AT3G27050
AT1G12860	AT3G45640
AT1G12860	AT5G53210
AT1G12880	AT1G12130
AT1G12900	AT1G04750
AT1G12900	AT1G06830
AT1G12900	AT1G07660
AT1G12920	AT2G42790
AT1G12920	AT3G58750
AT1G12980	AT1G30490
AT1G12980	AT1G52150
AT1G12980	AT2G34710
AT1G12980	AT4G32880
AT1G12980	AT5G08130
AT1G12980	AT5G60690
AT1G13030	AT1G13030
AT1G13030	AT2G06050
AT1G13030	AT3G06720
AT1G13030	AT3G48100
AT1G13030	AT4G04620
AT1G13060	AT1G04020
AT1G13060	AT1G06380
AT1G13060	AT1G07360
AT1G13060	AT1G10430
AT1G13060	AT1G13060
AT1G13120	AT1G10390
AT1G13120	AT1G11680
AT1G13120	AT1G13120
AT1G13160	AT1G06380
AT1G13160	AT1G08410
AT1G13160	AT1G10300
AT1G13160	AT1G10730
AT1G13170	AT1G08560
AT1G13170	AT1G08820
AT1G13170	AT1G08880
AT1G13180	AT1G07070
AT1G13180	AT1G12040
AT1G13180	AT1G29170
AT1G13180	AT2G22640
AT1G13180	AT2G46225
AT1G13180	AT3G27000
AT1G13180	AT3G49290
AT1G13210	AT1G04260
AT1G13210	AT1G06400
AT1G13210	AT1G07420
AT1G13210	AT1G08560
AT1G13210	AT1G08820
AT1G13210	AT1G10130
AT1G13210	AT1G10630
AT1G13210	AT1G12340
AT1G13210	AT1G13170
AT1G13290	AT1G08290
AT1G13320	AT1G02680
AT1G13320	AT1G04480
AT1G13320	AT1G10430
AT1G13320	AT1G11530
AT1G13320	AT1G29195
AT1G13320	AT2G45950
AT1G13320	AT3G07370
AT1G13320	AT3G08780
AT1G13320	AT3G26020
AT1G13320	AT3G54850
AT1G13320	AT5G18580
AT1G13330	AT1G32530
AT1G13330	AT4G29170
AT1G13440	AT1G05120
AT1G13440	AT1G10580
AT1G13440	AT2G01830
AT1G13450	AT5G10270
AT1G13460	AT1G07270
AT1G13460	AT1G10430
AT1G13460	AT1G11660
AT1G13460	AT1G13320
AT1G13520	AT1G14830
AT1G13520	AT1G70410
AT1G13520	AT2G20570
AT1G13520	AT2G42490
AT1G13520	AT2G42790
AT1G13520	AT3G51960
AT1G13520	AT3G53900
AT1G13520	AT4G25200
AT1G13520	AT4G29220
AT1G13520	AT5G37670
AT1G13520	AT5G56630
AT1G13560	AT1G11890
AT1G13560	AT1G27300
AT1G13560	AT3G60600
AT1G13560	AT4G19030
AT1G13560	AT4G35580
AT1G13580	AT1G02100
AT1G13580	AT1G04750
AT1G13580	AT1G07420
AT1G13580	AT1G08750
AT1G13580	AT1G11680
AT1G13580	AT1G13580
AT1G13600	AT1G13600
AT1G13600	AT1G75390
AT1G13600	AT2G04038
AT1G13600	AT3G30530
AT1G13600	AT3G62420
AT1G13600	AT4G34590
AT1G13600	AT5G49450
AT1G13640	AT1G07670
AT1G13640	AT1G10810
AT1G13690	AT2G01950
AT1G13730	AT3G13222
AT1G13730	AT3G13990
AT1G13730	AT5G48650
AT1G13740	AT1G13740
AT1G13740	AT1G49720
AT1G13740	AT1G69260
AT1G13740	AT2G36270
AT1G13740	AT2G41070
AT1G13740	AT3G02140
AT1G13740	AT3G19290
AT1G13740	AT3G29575
AT1G13740	AT3G44460
AT1G13740	AT3G56850
AT1G13740	AT4G34000
AT1G13750	AT2G01950
AT1G13890	AT1G12360
AT1G13950	AT1G06960
AT1G13950	AT1G11870
AT1G13980	AT1G02130
AT1G13980	AT1G03860
AT1G13980	AT1G13210
AT1G13980	AT1G13980
AT1G13980	AT2G01830
AT1G13980	AT2G29960
AT1G13990	AT4G22240
AT1G14000	AT1G14000
AT1G14000	AT2G01950
AT1G14010	AT1G02730
AT1G14010	AT1G06790
AT1G14010	AT1G07790
AT1G14010	AT1G09580
AT1G14010	AT1G10350
AT1G14010	AT1G10940
AT1G14010	AT1G13560
AT1G14010	AT1G14010
AT1G14170	AT1G14170
AT1G14230	AT1G04260
AT1G14230	AT1G10130
AT1G14280	AT2G02950
AT1G14290	AT1G08560
AT1G14290	AT1G08750
AT1G14290	AT1G10130
AT1G14290	AT1G13580
AT1G14300	AT1G04130
AT1G14300	AT1G14300
AT1G14310	AT1G05785
AT1G14310	AT1G05910
AT1G14320	AT1G03530
AT1G14320	AT1G05520
AT1G14320	AT1G06380
AT1G14320	AT1G07660
AT1G14320	AT1G08410
AT1G14320	AT1G10070
AT1G14320	AT1G10130
AT1G14320	AT1G10490
AT1G14320	AT1G14320
AT1G14320	AT5G16000
AT1G14330	AT3G54190
AT1G14330	AT5G42190
AT1G14340	AT1G56330
AT1G14340	AT1G67860
AT1G14340	AT1G67865
AT1G14340	AT1G71480
AT1G14340	AT2G33390
AT1G14340	AT2G34460
AT1G14340	AT2G40765
AT1G14340	AT2G47750
AT1G14340	AT3G01660
AT1G14340	AT3G07670
AT1G14340	AT3G11730
AT1G14340	AT3G50110
AT1G14340	AT3G53180
AT1G14340	AT3G57090
AT1G14340	AT3G59920
AT1G14340	AT4G02080
AT1G14340	AT4G25660
AT1G14340	AT4G30490
AT1G14340	AT4G31830
AT1G14340	AT5G06240
AT1G14340	AT5G06370
AT1G14340	AT5G16840
AT1G14340	AT5G27970
AT1G14340	AT5G37680
AT1G14340	AT5G45130
AT1G14340	AT5G47310
AT1G14340	AT5G49000
AT1G14340	AT5G51180
AT1G14340	AT5G55200
AT1G14340	AT5G57300
AT1G14340	AT5G58750
AT1G14340	AT5G60860
AT1G14340	AT5G65925
AT1G14340	AT5G66110
AT1G14360	AT1G27300
AT1G14360	AT3G16310
AT1G14360	AT3G60600
AT1G14360	AT4G19030
AT1G14360	AT4G26450
AT1G14360	AT4G35580
AT1G14360	AT5G22290
AT1G14360	AT5G66480
AT1G14370	AT1G66410
AT1G14370	AT2G41090
AT1G14370	AT3G43810
AT1G14370	AT3G51920
AT1G14370	AT5G21274
AT1G14400	AT1G03190
AT1G14400	AT1G04730
AT1G14400	AT1G06960
AT1G14400	AT1G07370
AT1G14400	AT1G07470
AT1G14400	AT1G08830
AT1G14400	AT1G09000
AT1G14400	AT1G09200
AT1G14400	AT1G10450
AT1G14400	AT1G11870
AT1G14400	AT1G12470
AT1G14400	AT1G12520
AT1G14400	AT1G12840
AT1G14400	AT1G13060
AT1G14400	AT1G14400
AT1G14400	AT1G55250
AT1G14400	AT1G55255
AT1G14400	AT2G44950
AT1G14440	AT1G14440
AT1G14440	AT1G69600
AT1G14440	AT1G75240
AT1G14440	AT2G02540
AT1G14440	AT2G18350
AT1G14440	AT3G28920
AT1G14440	AT3G50890
AT1G14440	AT4G24660
AT1G14440	AT5G15210
AT1G14440	AT5G39760
AT1G14440	AT5G65410
AT1G14480	AT1G10900
AT1G14510	AT3G11200
AT1G14610	AT1G04950
AT1G14620	AT1G05190
AT1G14620	AT1G07830
AT1G14620	AT4G05400
AT1G14640	AT1G01960
AT1G14640	AT1G03560
AT1G14640	AT1G04510
AT1G14640	AT1G09760
AT1G14640	AT1G09770
AT1G14650	AT1G09770
AT1G14650	AT2G23420
AT1G14687	AT1G35670
AT1G14687	AT1G69600
AT1G14687	AT2G02560
AT1G14687	AT2G22670
AT1G14687	AT3G45640
AT1G14687	AT3G55150
AT1G14687	AT4G33690
AT1G14687	AT4G36690
AT1G14687	AT5G39760
AT1G14687	AT5G42780
AT1G14687	AT5G65410
AT1G14690	AT1G04730
AT1G14690	AT1G08780
AT1G14690	AT1G08880
AT1G14730	AT5G22290
AT1G14740	AT3G07780
AT1G14740	AT4G24240
AT1G14750	AT3G48750
AT1G14750	AT3G54180
AT1G14830	AT1G59610
AT1G14830	AT4G29160
AT1G14830	AT5G65940
AT1G14850	AT1G10390
AT1G14850	AT1G10930
AT1G14850	AT1G13120
AT1G14900	AT5G28900
AT1G14920	AT1G22160
AT1G14920	AT1G30120
AT1G14920	AT1G53510
AT1G14920	AT1G60670
AT1G14920	AT1G69810
AT1G14920	AT1G70700
AT1G14920	AT2G36990
AT1G14920	AT3G05120
AT1G14920	AT3G05625
AT1G14920	AT3G16250
AT1G14920	AT3G51180
AT1G14920	AT3G51260
AT1G14920	AT3G63010
AT1G14920	AT4G00980
AT1G14920	AT4G20150
AT1G14920	AT4G24210
AT1G14920	AT5G16320
AT1G14920	AT5G27320
AT1G14920	AT5G38420
AT1G14950	AT5G57860
AT1G14960	AT1G54840
AT1G14980	AT1G02690
AT1G14980	AT1G14980
AT1G15080	AT1G10980
AT1G15080	AT1G12450
AT1G15080	AT1G15080
AT1G15080	AT1G27300
AT1G15080	AT3G16310
AT1G15080	AT4G19030
AT1G15080	AT4G26450
AT1G15080	AT4G35580
AT1G15080	AT5G22290
AT1G15100	AT1G52890
AT1G15100	AT5G08790
AT1G15130	AT1G02740
AT1G15130	AT1G05570
AT1G15130	AT1G11680
AT1G15130	AT1G15130
AT1G15130	AT3G17860
AT1G15130	AT4G29160
AT1G15130	AT5G64430
AT1G15140	AT1G05190
AT1G15170	AT1G10070
AT1G15170	AT1G10210
AT1G15170	AT1G15170
AT1G15200	AT1G01510
AT1G15200	AT1G03910
AT1G15200	AT3G18165
AT1G15200	AT4G17220
AT1G15210	AT1G05650
AT1G15210	AT1G07930
AT1G15210	AT1G09640
AT1G15210	AT1G11530
AT1G15220	AT1G22840
AT1G15220	ATMG00830
AT1G15220	ATMG00960
AT1G15250	AT1G03280
AT1G15260	AT3G13720
AT1G15260	AT3G48150
AT1G15280	AT1G22760
AT1G15280	AT2G05230
AT1G15350	AT2G23070
AT1G15370	AT3G24140
AT1G15385	AT2G44950
AT1G15385	AT3G08530
AT1G15385	AT3G14780
AT1G15385	AT4G24840
AT1G15385	AT4G32190
AT1G15385	AT5G02150
AT1G15385	AT5G11980
AT1G15390	AT1G15390
AT1G15420	AT1G01960
AT1G15420	AT1G07890
AT1G15440	AT1G04750
AT1G15440	AT1G05180
AT1G15440	AT1G06720
AT1G15440	AT1G07340
AT1G15440	AT1G07770
AT1G15440	AT1G07890
AT1G15440	AT1G08880
AT1G15440	AT1G09270
AT1G15440	AT1G10490
AT1G15440	AT1G14910
AT1G15440	AT1G15440
AT1G15470	AT1G03210
AT1G15470	AT1G15470
AT1G15520	AT1G15520
AT1G15550	AT1G22920
AT1G15550	AT3G55560
AT1G15550	AT4G35390
AT1G15570	AT1G64180
AT1G15570	AT3G01435
AT1G15570	AT3G12720
AT1G15570	AT3G24140
AT1G15570	AT3G48150
AT1G15570	AT3G48750
AT1G15570	AT4G17680
AT1G15570	AT4G25200
AT1G15570	AT4G28230
AT1G15570	AT4G39050
AT1G15570	AT5G20030
AT1G15570	AT5G28900
AT1G15570	AT5G48385
AT1G15570	AT5G57210
AT1G15670	AT2G37040
AT1G15670	AT3G10340
AT1G15670	AT3G53260
AT1G15670	AT4G02770
AT1G15700	AT3G27960
AT1G15710	AT1G66430
AT1G15710	AT2G01760
AT1G15710	AT3G15420
AT1G15710	AT4G22720
AT1G15720	AT4G32190
AT1G15720	AT4G39820
AT1G15720	AT5G54810
AT1G15730	AT1G03280
AT1G15730	AT1G25490
AT1G15750	AT1G04550
AT1G15750	AT1G15750
AT1G15750	AT1G17380
AT1G15750	AT1G19000
AT1G15750	AT1G22640
AT1G15750	AT1G30135
AT1G15750	AT1G46480
AT1G15750	AT1G74840
AT1G15750	AT2G17950
AT1G15750	AT2G22670
AT1G15750	AT2G38300
AT1G15750	AT2G45660
AT1G15750	AT2G46870
AT1G15750	AT3G04730
AT1G15750	AT3G15540
AT1G15750	AT3G23030
AT1G15750	AT3G23050
AT1G15750	AT3G23060
AT1G15750	AT3G25882
AT1G15750	AT4G14560
AT1G15750	AT4G15700
AT1G15750	AT4G28640
AT1G15750	AT4G29080
AT1G15750	AT4G32295
AT1G15750	AT4G35700
AT1G15750	AT4G38620
AT1G15750	AT5G16560
AT1G15750	AT5G44210
AT1G15750	AT5G60120
AT1G15750	AT5G63350
AT1G15760	AT3G20510
AT1G15760	AT3G27080
AT1G15760	AT3G28080
AT1G15760	AT4G09580
AT1G15760	AT4G14950
AT1G15760	AT5G43460
AT1G15760	AT5G56020
AT1G15780	AT1G02680
AT1G15780	AT1G03190
AT1G15780	AT1G03280
AT1G15780	AT1G05055
AT1G15780	AT1G06790
AT1G15780	AT1G08880
AT1G15780	AT1G09020
AT1G15810	AT4G08520
AT1G15820	AT3G07370
AT1G15870	AT1G04820
AT1G15870	AT1G07660
AT1G15870	AT1G09200
AT1G15870	AT1G15810
AT1G15880	AT1G13950
AT1G15880	AT5G22290
AT1G15920	AT1G02080
AT1G15920	AT1G04730
AT1G15920	AT1G06960
AT1G15920	AT1G07370
AT1G15920	AT1G07705
AT1G15920	AT1G10450
AT1G15920	AT1G10930
AT1G15920	AT1G14400
AT1G15920	AT3G58560
AT1G15930	AT1G04510
AT1G15960	AT1G06720
AT1G15960	AT1G09270
AT1G16010	AT1G07030
AT1G16010	AT5G10450
AT1G16030	AT1G01620
AT1G16030	AT1G02690
AT1G16030	AT1G02920
AT1G16030	AT1G03475
AT1G16030	AT1G03530
AT1G16030	AT1G04130
AT1G16030	AT1G04510
AT1G16030	AT1G10350
AT1G16030	AT1G11660
AT1G16030	AT1G12270
AT1G16030	AT1G16030
AT1G16060	AT3G55150
AT1G16070	AT2G04620
AT1G16190	AT1G01750
AT1G16190	AT1G04730
AT1G16190	AT1G04810
AT1G16190	AT1G05120
AT1G16190	AT1G09100
AT1G16190	AT1G13180
AT1G16190	AT1G14400
AT1G16190	AT1G16190
AT1G16225	AT1G14230
AT1G16240	AT1G02100
AT1G16240	AT1G07660
AT1G16240	AT1G12900
AT1G16240	AT1G13950
AT1G16240	AT1G16240
AT1G16240	AT1G27300
AT1G16240	AT1G28490
AT1G16240	AT3G16310
AT1G16240	AT4G19030
AT1G16240	AT4G26450
AT1G16240	AT5G16830
AT1G16240	AT5G22290
AT1G16240	AT5G39510
AT1G16240	AT5G46860
AT1G16250	AT5G42190
AT1G16280	AT1G02500
AT1G16280	AT1G07770
AT1G16280	AT1G15440
AT1G16300	AT1G02690
AT1G16300	AT1G05120
AT1G16300	AT1G13460
AT1G16330	AT1G03920
AT1G16330	AT1G08780
AT1G16330	AT1G10130
AT1G16330	AT1G11680
AT1G16340	AT1G16340
AT1G16350	AT1G03530
AT1G16350	AT1G04160
AT1G16350	AT1G04480
AT1G16350	AT1G04510
AT1G16350	AT1G07370
AT1G16350	AT1G16350
AT1G16360	AT1G02080
AT1G16360	AT1G07880
AT1G16360	AT1G10070
AT1G16360	AT1G10210
AT1G16360	AT1G12110
AT1G16360	AT1G16360
AT1G16430	AT2G44950
AT1G16430	AT3G21350
AT1G16440	AT5G04510
AT1G16470	AT1G09100
AT1G16470	AT1G10350
AT1G16470	AT1G10430
AT1G16470	AT1G13060
AT1G16470	AT1G14980
AT1G16470	AT1G16470
AT1G16500	AT3G14100
AT1G16500	AT4G02150
AT1G16500	AT5G22360
AT1G16560	AT1G07670
AT1G16560	AT1G08750
AT1G16560	AT1G08780
AT1G16560	AT1G09210
AT1G16560	AT1G09460
AT1G16560	AT1G10130
AT1G16560	AT1G12340
AT1G16570	AT1G07420
AT1G16570	AT1G08750
AT1G16570	AT1G10090
AT1G16570	AT1G16570
AT1G16590	AT1G02090
AT1G16590	AT1G11320
AT1G16590	AT1G16590
AT1G16610	AT1G02840
AT1G16610	AT1G03910
AT1G16610	AT1G06220
AT1G16610	AT1G15200
AT1G16610	AT1G15470
AT1G16610	AT1G55310
AT1G16610	AT2G43370
AT1G16610	AT3G24740
AT1G16610	AT3G50670
AT1G16610	AT3G54230
AT1G16610	AT3G63400
AT1G16610	AT4G24740
[truncated: 81,881 more rows]
