# Supplementary material for: Inference of a Geminivirus−Host Protein−Protein Interaction Network through Affinity Purification and Mass Spectrometry Analysis
Source: Viruses. 2017 Sep 25;9(10):275. doi: 10.3390/v9100275 (PMC5691627; doi:10.3390/v9100275)
Supplement: Supplementary file 1 [file viruses-09-00275-s001.zip › Supplementary table 3_Functional enrichment analysis of the N. benthamiana interactors of TYLCV proteins.xlsx]

## Sheet: Rep
Supplementary table 3: Functional enrichment analysis of the N. benthamiana interactors of TYLCV proteins
	GO.id	GO.term	Genes
Cellular Component Ontology	GO:0009317	acetyl-CoA carboxylase complex	NbS00020819g0019.1,NbS00048878g0013.1,NbS00054224g0001.1
	GO:0045261	proton-transporting ATP synthase complex, catalytic core F(1)	NbS00006059g0002.1,NbS00015227g0002.1,NbS00020265g0006.1,NbS00028467g0001.1
	GO:0009536	plastid	NbS00001880g0007.1,NbS00003163g0002.1,NbS00010295g0007.1
	GO:0005576	extracellular region	NbS00007680g0013.1,NbS00021744g0011.1,NbS00029137g0001.1,NbS00030156g0010.1,NbS00054533g0001.1
	GO:0005840	ribosome	NbS00001075g0014.1,NbS00002496g0032.1,NbS00006925g0007.1,NbS00008848g0017.1,NbS00016827g0001.1,NbS00017563g0004.1,NbS00023874g0006.1,NbS00043173g0003.1,NbS00035516g0003.1
	GO:0031361	integral component of thylakoid membrane	NbS00013560g0008.1
Molecular Function Ontology	GO:0001758	retinal dehydrogenase activity	NbS00059242g0007.1,NbS00051044g0009.1
	GO:0003997	acyl-CoA oxidase activity	NbS00014209g0004.1,NbS00038013g0003.1
	GO:0010280	UDP-L-rhamnose synthase activity	NbS00034043g0017.1,NbS00010246g0011.1
	GO:0015228	coenzyme A transmembrane transporter activity	NbS00011430g0012.1,NbS00031288g0011.1
	GO:0051998	protein carboxyl O-methyltransferase activity	NbS00005491g0026.1,NbS00006092g0014.1
	GO:0004176	ATP-dependent peptidase activity	NbS00006039g0024.1,NbS00011547g0007.1,NbS00029765g0015.1
	GO:0015066	alpha-amylase inhibitor activity	NbC24872723g0001.1,NbS00018395g0002.1
	GO:0042132	fructose 1,6-bisphosphate 1-phosphatase activity	NbS00020569g0013.1,NbS00027243g0010.1
	GO:0004089	carbonate dehydratase activity	NbS00034440g0007.1,NbS00042108g0003.1
	GO:0005507	copper ion binding	NbS00008022g0007.1,NbS00019305g0027.1,NbS00022486g0001.1,NbS00031866g0007.1,NbS00042812g0008.1
	GO:0015367	oxoglutarate:malate antiporter activity	NbS00004213g0009.1,NbS00056566g0003.1
	GO:0008843	endochitinase activity	NbS00010078g0005.1,NbS00017146g0003.1
	GO:0009044	xylan 1,4-beta-xylosidase activity	NbS00039533g0011.1,NbS00058677g0004.1
	GO:0030234	enzyme regulator activity	NbC24872723g0001.1,NbC25800175g0001.1,NbS00015472g0003.1,NbS00018395g0002.1,NbS00023165g0008.1,NbS00024110g0004.1,NbS00029127g0004.1
	GO:0004252	serine-type endopeptidase activity	NbS00010879g0024.1,NbS00021903g0002.1,NbS00029129g0005.1,NbS00046532g0005.1
	GO:0008757	S-adenosylmethionine-dependent methyltransferase activity	NbS00000017g0014.1,NbS00005491g0026.1,NbS00006092g0014.1,NbS00040533g0003.1
	GO:0004630	phospholipase D activity	NbS00010125g0016.1,NbS00054185g0004.1
	GO:0051087	chaperone binding	NbS00001453g0016.1,NbS00002874g0013.1
	GO:0050567	glutaminyl-tRNA synthase (glutamine-hydrolyzing) activity	NbS00013496g0008.1
	GO:0015369	calcium:proton antiporter activity	NbS00005977g0009.1
Biological Process Ontology	GO:0009664	plant-type cell wall organization	NbS00000159g0002.1,NbS00007680g0013.1,NbS00029137g0001.1,,NbS00030156g0010.1,NbS00054533g0001.1
	GO:0015977	carbon fixation	NbS00003163g0002.1,NbS00010295g0007.1
	GO:0006511	ubiquitin-dependent protein catabolic process	NbS00008537g0005.1,NbS00015965g0006.1,NbS00034019g0004.1
	GO:0009408	response to heat	NbS00008028g0022.1,NbS00023951g0006.1
	GO:0006265	DNA topological change	NbS00015965g0006.1,NbS00034019g0004.1
	GO:0006000	fructose metabolic process	NbS00007632g0019.1
	GO:0006003	fructose 2,6-bisphosphate metabolic process	NbS00007632g0019.1
	GO:0006457	protein folding	NbS00008028g0022.1,NbS00022232g0002.1,NbS00023951g0006.1,NbS00044621g0001.1

## Sheet: C2
	GO.id	GO.term	Genes
Cellular Component Ontology	GO:0009538	photosystem I reaction center	NbS00018749g0002.1,NbS00019085g0006.1,NbS00028915g0014.1,NbS00037361g0001.1
	GO:0005840	ribosome	NbS00001075g0014.1,NbS00002496g0032.1,NbS00008661g0001.1,NbS00008848g0017.1,NbS00010892g0008.1,NbS00011635g0014.1,NbS00014426g0004.1,NbS00015597g0013.1,NbS00016827g0001.1,NbS00017563g0004.1,NbS00023874g0006.1,NbS00024243g0001.1,NbS00027671g0009.1,NbS00035223g0007.1,NbS00055226g0005.1,NbS00056959g0005.1
	GO:0005945	6-phosphofructokinase complex	NbS00003407g0008.1,NbS00003448g0020.1,NbS00027107g0008.1
	GO:0015935	small ribosomal subunit	NbS00011635g0014.1,NbS00035223g0007.1,NbS00056959g0005.1
Molecular Function Ontology	GO:0003997	acyl-CoA oxidase activity	NbS00011429g0007.1,NbS00014209g0004.1,NbS00024262g0012.1
	GO:0003735	structural constituent of ribosome	NbS00000439g0011.1,NbS00000485g0008.1,NbS00000952g0006.1,NbS00005958g0001.1,NbS00006443g0009.1,NbS00008691g0002.1,NbS00013115g0003.1,NbS00024629g0018.1,NbS00046802g0006.1,NbS00056355g0003.1
	GO:0005507	copper ion binding	NbS00003717g0028.1,NbS00006953g0014.1,NbS00019145g0009.1,NbS00019305g0029.1,NbS00042812g0008.1,NbS00048536g0001.1,NbS00050323g0002.1
	GO:0051998	protein carboxyl O-methyltransferase activity	NbS00005491g0026.1,NbS00006092g0014.1
	GO:0008184	glycogen phosphorylase activity	NbS00019972g0004.1,NbS00022338g0002.1
	GO:0042132	fructose 1,6-bisphosphate 1-phosphatase activity	NbS00020569g0013.1,NbS00027243g0010.1
	GO:0016760	cellulose synthase (UDP-forming) activity	NbS00002592g0008.1,NbS00046824g0001.1
	GO:0008308	voltage-gated anion channel activity	NbS00001664g0021.1,NbS00016824g0007.1,NbS00027615g0006.1,
	GO:0004089	carbonate dehydratase activity	NbS00005792g0022.1,NbS00042108g0003.1
	GO:0003730	mRNA 3'-UTR binding	NbS00010657g0006.1,NbS00042416g0007.1
	GO:0005524	ATP binding	NbS00001099g0009.1,NbS00001174g0003.1,NbS00002040g0007.1,NbS00017142g0001.1,NbS00018070g0006.1,NbS00019145g0009.1,NbS00020680g0007.1,NbS00026134g0013.1,NbS00042000g0004.1,NbS00046481g0008.1
	GO:0008235	metalloexopeptidase activity	NbS00042478g0013.1,NbS00019375g0003.1
	GO:0050897	cobalt ion binding	NbS00002815g0010.1,NbS00003717g0028.1
	GO:0042802	identical protein binding	NbS00055059g0001.1,NbS00048088g0007.1,NbS00028343g0017.1,NbS00028213g0012.1,NbS00019795g0002.1,NbS00018307g0014.1,NbS00010357g0007.1,NbS00009707g0011.1,NbS00008493g0012.1,NbS00006092g0014.1,NbS00005491g0026.1,NbS00003382g0007.1,NbS00003172g0001.1
	GO:0004349	glutamate 5-kinase activity	NbS00058693g0007.1
	GO:0009000	selenocysteine lyase activity	NbS00010213g0014.1
	GO:0050567	glutaminyl-tRNA synthase (glutamine-hydrolyzing) activity	NbS00013496g0008.1
	GO:0017084	delta1-pyrroline-5-carboxylate synthetase activity	NbS00058693g0007.1
	GO:0003972	RNA ligase (ATP) activity	NbS00011355g0013.1
	GO:0004113	2',3'-cyclic-nucleotide 3'-phosphodiesterase activity	NbS00011355g0013.1
Biological Process Ontology	GO:0045454	cell redox homeostasis	NbS00037972g0007.1,NbS00033260g0005.1,NbS00026425g0011.1,NbS00024232g0006.1,NbS00023333g0002.1,NbS00021429g0009.1
	GO:0006511	ubiquitin-dependent protein catabolic process	NbS00034019g0004.1,NbS00015965g0006.1,NbS00015567g0016.1
	GO:0009408	response to heat	NbS00008028g0022.1,NbS00023951g0006.1
	GO:0009205	purine ribonucleoside triphosphate metabolic process	NbS00026360g0004.1,NbS00010066g0030.1,NbS00003407g0008.1,NbS00027107g0008.1
	GO:0006265	DNA topological change	NbS00034019g0004.1,NbS00015965g0006.1
	GO:0006096	glycolytic process	NbS00027107g0008.1,NbS00003407g0008.1
	GO:0009607	response to biotic stimulus	NbS00038554g0002.1,NbS00004222g0004.1

## Sheet: C3
	GO.id	GO.term	Genes
Cellular Component Ontology	GO:0009536	plastid	NbS00010295g0007.1,NbS00029743g0007.1,NbS00038432g0004.1
	GO:0019773	proteasome core complex, alpha-subunit complex	NbS00008825g0022.1,NbS00023895g0005.1
	GO:0015935	small ribosomal subunit	NbS00004497g0008.1,NbS00055601g0001.1
	GO:0045261	proton-transporting ATP synthase complex, catalytic core F(1)	NbS00015227g0002.1,NbS00020265g0006.1
Molecular Function Ontology	GO:0051087	chaperone binding	NbS00002874g0013.1,NbS00008194g0011.1,NbS00012273g0005.1,NbS00012294g0010.1
	GO:0015228	coenzyme A transmembrane transporter activity	NbS00011430g0012.1,NbS00031288g0011.1
	GO:0004176	ATP-dependent peptidase activity	NbS00029765g0015.1,NbS00033574g0005.1,NbS00042527g0008.1
	GO:0042132	fructose 1,6-bisphosphate 1-phosphatase activity	NbS00029060g0024.1,NbS00043086g0003.1
	GO:0005507	copper ion binding	NbS00001673g0010.1,NbS00019305g0029.1,NbS00028064g0012.1,NbS00045171g0004.1,NbS00047836g0015.1,NbS00050323g0002.1,
	GO:0005524	ATP binding	NbS00004029g0013.1,NbS00006821g0022.1,NbS00009856g0015.1,NbS00009983g0008.1,NbS00014845g0001.1,NbS00015227g0002.1,NbS00022307g0013.1,NbS00024706g0002.1,NbS00026134g0013.1,NbS00029684g0026.1,NbS00052944g0006.1
	GO:0009678	hydrogen-translocating pyrophosphatase activity	NbS00024152g0007.1,NbS00030505g0009.1
	GO:0004024	alcohol dehydrogenase activity, zinc-dependent	NbS00010004g0009.1,NbS00015243g0004.1
	GO:0008553	hydrogen-exporting ATPase activity, phosphorylative mechanism	NbC23699290g0001.1,NbS00000247g0008.1
	GO:0032183	SUMO binding	NbS00007460g0008.1,NbS00012660g0015.1,NbS00024272g0001.1
	GO:0003735	structural constituent of ribosome	NbS00000485g0008.1,NbS00006379g0022.1,NbS00012660g0015.1,NbS00016568g0015.1,NbS00030768g0006.1,NbS00036485g0008.1,NbS00056355g0003.1
	GO:0051015	actin filament binding	NbS00012742g0007.1,NbS00019412g0006.1,NbS00039976g0002.1
	GO:0016774	phosphotransferase activity, carboxyl group as acceptor	NbS00004694g0008.1,NbS00031124g0007.1
	GO:0046983	protein dimerization activity	NbS00003775g0004.1,NbS00010186g0022.1,NbS00010186g0028.1,NbS00012878g0025.1,NbS00014462g0015.1,NbS00015024g0005.1,NbS00019581g0012.1,NbS00025844g0001.1,NbS00048088g0007.1
	GO:0008235	metalloexopeptidase activity	NbS00016397g0010.1,NbS00042478g0013.1
	GO:0030674	protein binding, bridging	NbS00013228g0016.1,NbS00013747g0007.1
	GO:0004175	endopeptidase activity	NbS00003910g0012.1,NbS00007460g0008.1,NbS00013228g0016.1,NbS00013747g0007.1,NbS00029129g0005.1,NbS00032309g0011.,
	GO:0004349	glutamate 5-kinase activity	NbS00031124g0007.1
	GO:0004300	enoyl-CoA hydratase activity	NbS00038262g0007.1
	GO:0050567	glutaminyl-tRNA synthase (glutamine-hydrolyzing) activity	NbS00013496g0008.1
Biological Process Ontology	GO:0046128	purine ribonucleoside metabolic process	NbS00004640g0017.1,NbS00010066g0030.1,NbS00041476g0008.1,NbS00049064g0001.1,
	GO:0009205	purine ribonucleoside triphosphate metabolic process	NbS00004640g0017.1,NbS00010066g0030.1,NbS00041476g0008.1
	GO:0006096	glycolytic process	NbS00004640g0017.1,NbS00041476g0008.1
	GO:0043094	cellular metabolic compound salvage	NbS00049064g0001.1
	GO:0006457	protein folding	NbS00000342g0010.1,NbS00008028g0022.1,NbS00029684g0026.1,NbS00052944g0006.1
	GO:0006779	porphyrin-containing compound biosynthetic process	NbS00040120g0009.1
	GO:0006098	pentose-phosphate shunt	NbS00013797g0003.1
	GO:0006777	Mo-molybdopterin cofactor biosynthetic process	NbS00010066g0030.1
	GO:1901068	guanosine-containing compound metabolic process	NbS00010066g0030.1

## Sheet: C4
	GO.id	GO.term	Genes
Cellular Component Ontology	GO:0005743	mitochondrial inner membrane	NbS00020014g0003.1,NbS00043181g0003.1
Molecular Function Ontology	GO:0005524	ATP binding	NbS00009983g0008.1,NbS00012368g0006.1,NbS00022307g0013.1,NbS00029684g0026.1
	GO:0004375	glycine dehydrogenase (decarboxylating) activity	NbS00022684g0008.1
	GO:0004252	serine-type endopeptidase activity	NbS00009728g0003.1,NbS00016367g0002.1
	GO:0008878	glucose-1-phosphate adenylyltransferase activity	NbS00050736g0008.1
	GO:0008891	glycolate oxidase activity	NbS00005125g0015.1
	GO:0051787	misfolded protein binding	NbS00040865g0006.1
	GO:0004365	glyceraldehyde-3-phosphate dehydrogenase (NAD+) (phosphorylating) activity	NbS00005976g0007.1
	GO:0008553	hydrogen-exporting ATPase activity, phosphorylative mechanism	NbS00000247g0008.1
	GO:0004176	ATP-dependent peptidase activity	NbC25032573g0001.1
	GO:0030674	protein binding, bridging	NbS00013228g0016.1
Biological Process Ontology	GO:0015977	carbon fixation	NbS00004956g0015.1
	GO:0006457	protein folding	NbS00012368g0006.1,NbS00029684g0026.1

## Sheet: CP
	GO.id	GO.term	Genes
Cellular Component Ontology	GO:0045261	proton-transporting ATP synthase complex, catalytic core F(1)	NbS00015227g0002.1,NbS00036430g0009.1
	GO:0009536	plastid	NbS00004956g0015.1,NbS00034416g0005.1
	GO:0016469	proton-transporting two-sector ATPase complex	NbS00014241g0002.1,NbS00015227g0002.1,NbS00036430g0009.1
	GO:0030077	plasma membrane light-harvesting complex	NbS00059407g0001.1
Molecular Function Ontology	GO:0008320	protein transmembrane transporter activity	NbS00014207g0006.1,NbS00022414g0008.1,NbS00023616g0019.1
	GO:0004252	serine-type endopeptidase activity	NbS00009728g0003.1,NbS00016367g0002.1
	GO:0004375	glycine dehydrogenase (decarboxylating) activity	NbS00022684g0008.1
	GO:0005524	ATP binding	NbS00009714g0011.1,NbS00015227g0002.1,NbS00036430g0009.1
	GO:0008878	glucose-1-phosphate adenylyltransferase activity	NbS00050736g0008.1
	GO:0003746	translation elongation factor activity	NbC23969391g0001.1
	GO:0003697	single-stranded DNA binding	NbS00056495g0003.1
	GO:0005200	structural constituent of cytoskeleton	NbS00001594g0015.1
Biological Process Ontology	GO:0015977	carbon fixation	NbS00004956g0015.1,NbS00034416g0005.1

## Sheet: V2
	GO.id	GO.term	Genes
Cellular Component Ontology	GO:0005743	mitochondrial inner membrane	NbS00020014g0003.1,NbS00043181g0003.1
	GO:0009536	plastid	NbS00004956g0015.1,NbS00034416g0005.1
Molecular Function Ontology	GO:0005524	ATP binding	NbS00009983g0008.1,NbS00022307g0013.1,NbS00029684g0026.1,NbS00052944g0006.1
	GO:0051082	unfolded protein binding	NbS00016136g0003.1,NbS00025223g0018.1
	GO:0004252	serine-type endopeptidase activity	NbS00009728g0003.1,NbS00016367g0002.1
	GO:0004365	glyceraldehyde-3-phosphate dehydrogenase (NAD+) (phosphorylating) activity	NbS00005976g0007.1
	GO:0004190	aspartic-type endopeptidase activity	NbS00050653g0003.1
	GO:0015367	oxoglutarate:malate antiporter activity	NbS00056566g0003.1
	GO:0030506	ankyrin binding	NbS00019153g0015.1
Biological Process Ontology	GO:0015977	carbon fixation	NbS00004956g0015.1,NbS00034416g0005.1
	GO:0006457	protein folding	NbS00029684g0026.1,NbS00052944g0006.1
